# Supplementary material for: Datasets supporting the adoption of multifunctional cover crops related to soil water and nitrogen in water-limited environments
Source: Data Brief. 2022 Dec 19;46:108841. doi: 10.1016/j.dib.2022.108841 (PMC9803925; doi:10.1016/j.dib.2022.108841)
Supplement: Supplementary file 1 [file mmc1.xlsx]

## Sheet: Variable
Sheet	Name	Description	Unit
	Year	Sampling year	-
	Site	Mendel	-
	Phase	Phase of the rotation	-
	PlotNo	Plot entry	-
	Rep	Replication number	-
	Covercrop treatment (Oat:Vetch/fababean:Rape)	Cover crop entry: 1=fallow, 2-stubble, 3 = 100:0:0; 4 = 0:100:0; 5= 0:0:100; 6 = 50:50:0; 7= 50:0:50; 8 = = 0:50:50; 9 = 33:33:33; 10 = 70:15:15; = 15:70:15; 12 = 15:15:70.	-
	Depth	Sampling depth	cm
	BD (g/cm3)	Bulk density	g/cm3
Cover crop	OatDMkg_ha	Forage oat biomass dry matter	kg DM/ha
Cover crop	VetchDMkg_ha	Legume (common vetch or fababean) biomass dry matter	kg DM/ha
Cover crop	RapeDMkg_ha	Forage oarapet biomass dry matter	kg DM/ha
Cover crop	CCDMkg_ha	Total cover crop biomass dry matter	kg DM/ha
Cover crop	WeedDMkg_ha	Weed biomass dry matter	kg DM/ha
Cover crop	TotalDMkg_ha	Total aboveground biomass dry matter	kg DM/ha
Cover crop	GCR	Cover crop groundcover at termination	%
Cover crop	CEP	Cover crop water use	mm
Cover crop	percentC	Biomass C content	%
Cover crop	NCR	Biomass N content	%
Cover crop	CNR	Biomass C/N ratio	-
Cover crop	ASN	Accumulated shoot N	kg N/ha
Cover crop	LNF	Fraction of legume biomass in mixtures	kg N/ha
Cover crop	NAT	δ¹⁵N (‰) determined via natural abundance method	-
Cover crop	DFA	Proportion of BNF derived N	%
Cover crop	BNF	Fixed shoot N	kg N/ha
Cover crop	DER	Residue decomposition constant (λ)	-
Cover crop	CEL	Cellulose content	%
Cover crop	LIG	lignin content	%
Cover crop	ADF	acid detergent fibre	%
Cover crop	FEE	Fallow efficiency	%
Cover crop	MIN	Mineral N accumulation from cover crop termination to cash crop sowing	kg N/ha
Soil_water	Thickness(cm)	Layer thickness	cm
Soil_water	vwc	Volumetric water content	mm3/mm3
Soil_water	ll5	Crop lower limit determined using pressure plates at 15bars	mm
Soil_water	paw	Plant available water (vwc-ll5) adjusted for layer thickness and BD	mm
Soil_nitrogen	NH4-N (mg/kg)	NH4-N (mg/kg)	mg/kg
Soil_nitrogen	NO3-N (mg/kg)	NO3-N (mg/kg)	mg/kg
Soil_nitrogen	SMN (kgN_ha)	Soil mineral N (NH4-N+NO3-N) adjusted for layer thickness and BD	kg N/ha

## Sheet: Dataset2_Soil_water
Year	Site	Phase	PlotNo	Rep	Covercrop	Depth	Thickness (cm)	vwc	paw	Oat sowing proportion	Vetch/faba sowing proportion	Rape sowing proportion
2020/2021	Mendel	Cover crop sowing	104	1	1	0-10cm	10	0.356401	15.6176	0	0	0
2020/2021	Mendel	Cover crop sowing	104	1	1	10-30cm	20	0.24533	2.46988	0	0	0
2020/2021	Mendel	Cover crop sowing	104	1	1	30-60cm	30	0.262546	14.2544	0	0	0
2020/2021	Mendel	Cover crop sowing	104	1	1	60-90cm	30	0.260063	9.90954	0	0	0
2020/2021	Mendel	Cover crop sowing	104	1	1	90-120cm	30	0.201814	2.22783	0	0	0
2020/2021	Mendel	Cover crop sowing	202	2	1	0-10cm	10	0.356401	15.6176	0	0	0
2020/2021	Mendel	Cover crop sowing	202	2	1	10-30cm	20	0.24533	2.46988	0	0	0
2020/2021	Mendel	Cover crop sowing	202	2	1	30-60cm	30	0.262546	14.2544	0	0	0
2020/2021	Mendel	Cover crop sowing	202	2	1	60-90cm	30	0.260063	9.90954	0	0	0
2020/2021	Mendel	Cover crop sowing	202	2	1	90-120cm	30	0.201814	2.22783	0	0	0
2020/2021	Mendel	Cover crop sowing	305	3	1	0-10cm	10	0.356401	15.6176	0	0	0
2020/2021	Mendel	Cover crop sowing	305	3	1	10-30cm	20	0.24533	2.46988	0	0	0
2020/2021	Mendel	Cover crop sowing	305	3	1	30-60cm	30	0.262546	14.2544	0	0	0
2020/2021	Mendel	Cover crop sowing	305	3	1	60-90cm	30	0.260063	9.90954	0	0	0
2020/2021	Mendel	Cover crop sowing	305	3	1	90-120cm	30	0.201814	2.22783	0	0	0
2020/2021	Mendel	Cover crop sowing	407	4	1	0-10cm	10	0.356401	15.6176	0	0	0
2020/2021	Mendel	Cover crop sowing	407	4	1	10-30cm	20	0.24533	2.46988	0	0	0
2020/2021	Mendel	Cover crop sowing	407	4	1	30-60cm	30	0.262546	14.2544	0	0	0
2020/2021	Mendel	Cover crop sowing	407	4	1	60-90cm	30	0.260063	9.90954	0	0	0
2020/2021	Mendel	Cover crop sowing	407	4	1	90-120cm	30	0.201814	2.22783	0	0	0
2020/2021	Mendel	Cover crop termination	104	1	1	0-10cm	10	0.341044	14.0819	0	0	0
2020/2021	Mendel	Cover crop termination	104	1	1	10-30cm	20	0.3545	24.304	0	0	0
2020/2021	Mendel	Cover crop termination	104	1	1	30-60cm	30	0.261309	13.8833	0	0	0
2020/2021	Mendel	Cover crop termination	104	1	1	60-90cm	30	0.304894	23.3588	0	0	0
2020/2021	Mendel	Cover crop termination	104	1	1	90-120cm	30	0.294511	30.0368	0	0	0
2020/2021	Mendel	Cover crop termination	202	2	1	0-10cm	10	0.348829	14.8604	0	0	0
2020/2021	Mendel	Cover crop termination	202	2	1	10-30cm	20	0.337055	20.815	0	0	0
2020/2021	Mendel	Cover crop termination	202	2	1	30-60cm	30	0.321733	32.0107	0	0	0
2020/2021	Mendel	Cover crop termination	202	2	1	60-90cm	30	0.288571	18.4619	0	0	0
2020/2021	Mendel	Cover crop termination	202	2	1	90-120cm	30	0.331	40.9836	0	0	0
2020/2021	Mendel	Cover crop termination	305	3	1	0-10cm	10	0.298629	9.84044	0	0	0
2020/2021	Mendel	Cover crop termination	305	3	1	10-30cm	20	0.261073	5.61853	0	0	0
2020/2021	Mendel	Cover crop termination	305	3	1	30-60cm	30	0.321733	32.0107	0	0	0
2020/2021	Mendel	Cover crop termination	305	3	1	60-90cm	30	0.331685	31.396	0	0	0
2020/2021	Mendel	Cover crop termination	305	3	1	90-120cm	30	0.266188	21.5399	0	0	0
2020/2021	Mendel	Cover crop termination	407	4	1	0-10cm	10	0.270434	7.02092	0	0	0
2020/2021	Mendel	Cover crop termination	407	4	1	10-30cm	20	0.287145	10.833	0	0	0
2020/2021	Mendel	Cover crop termination	407	4	1	30-60cm	30	0.351	40.7907	0	0	0
2020/2021	Mendel	Cover crop termination	407	4	1	60-90cm	30	0.309025	24.5981	0	0	0
2020/2021	Mendel	Cover crop termination	407	4	1	90-120cm	30	0.260326	19.7815	0	0	0
2020/2021	Mendel	Cover crop termination	101	1	1	0-10cm	10	0.250374	5.86489	0	0	0
2020/2021	Mendel	Cover crop termination	101	1	1	10-30cm	20	0.296155	18.636	0	0	0
2020/2021	Mendel	Cover crop termination	101	1	1	30-60cm	30	0.427852	56.8177	0	0	0
2020/2021	Mendel	Cover crop termination	101	1	1	60-90cm	30	0.319755	22.2033	0	0	0
2020/2021	Mendel	Cover crop termination	101	1	1	90-120cm	30	0.279232	3.59917	0	0	0
2020/2021	Mendel	Cover crop termination	205	2	1	0-10cm	10	0.260473	6.87479	0	0	0
2020/2021	Mendel	Cover crop termination	205	2	1	10-30cm	20	0.34748	28.901	0	0	0
2020/2021	Mendel	Cover crop termination	205	2	1	30-60cm	30	0.278767	12.0919	0	0	0
2020/2021	Mendel	Cover crop termination	205	2	1	60-90cm	30	0.322609	23.0596	0	0	0
2020/2021	Mendel	Cover crop termination	205	2	1	90-120cm	30	0.339944	21.813	0	0	0
2020/2021	Mendel	Cover crop termination	306	3	1	0-10cm	10	0.269056	7.73301	0	0	0
2020/2021	Mendel	Cover crop termination	306	3	1	10-30cm	20	0.296567	18.7183	0	0	0
2020/2021	Mendel	Cover crop termination	306	3	1	30-60cm	30	0.301737	18.9832	0	0	0
2020/2021	Mendel	Cover crop termination	306	3	1	60-90cm	30	0.310043	19.2897	0	0	0
2020/2021	Mendel	Cover crop termination	306	3	1	90-120cm	30	0.324668	17.2301	0	0	0
2020/2021	Mendel	Cover crop termination	409	4	1	0-10cm	10	0.241118	4.93922	0	0	0
2020/2021	Mendel	Cover crop termination	409	4	1	10-30cm	20	0.253994	10.2038	0	0	0
2020/2021	Mendel	Cover crop termination	409	4	1	30-60cm	30	0.305697	20.1711	0	0	0
2020/2021	Mendel	Cover crop termination	409	4	1	60-90cm	30	0.326294	24.165	0	0	0
2020/2021	Mendel	Cover crop termination	409	4	1	90-120cm	30	0.347254	24.0059	0	0	0
2020/2021	Mendel	Cash crop sowing	104	1	1	0-10cm	10	0.307483	10.7258	0	0	0
2020/2021	Mendel	Cash crop sowing	104	1	1	10-30cm	20	0.316573	16.7186	0	0	0
2020/2021	Mendel	Cash crop sowing	104	1	1	30-60cm	30	0.260934	13.7708	0	0	0
2020/2021	Mendel	Cash crop sowing	104	1	1	60-90cm	30	0.368831	42.5399	0	0	0
2020/2021	Mendel	Cash crop sowing	104	1	1	90-120cm	30	0.325089	39.2102	0	0	0
2020/2021	Mendel	Cash crop sowing	202	2	1	0-10cm	10	0.336964	13.6739	0	0	0
2020/2021	Mendel	Cash crop sowing	202	2	1	10-30cm	20	0.323984	18.2008	0	0	0
2020/2021	Mendel	Cash crop sowing	202	2	1	30-60cm	30	0.369244	46.2638	0	0	0
2020/2021	Mendel	Cash crop sowing	202	2	1	60-90cm	30	0.344754	35.3167	0	0	0
2020/2021	Mendel	Cash crop sowing	202	2	1	90-120cm	30	0.286032	27.4933	0	0	0
2020/2021	Mendel	Cash crop sowing	305	3	1	0-10cm	10	0.254354	5.41287	0	0	0
2020/2021	Mendel	Cash crop sowing	305	3	1	10-30cm	20	0.290615	11.5269	0	0	0
2020/2021	Mendel	Cash crop sowing	305	3	1	30-60cm	30	0.310275	28.5732	0	0	0
2020/2021	Mendel	Cash crop sowing	305	3	1	60-90cm	30	0.344754	35.3167	0	0	0
2020/2021	Mendel	Cash crop sowing	305	3	1	90-120cm	30	0.322987	38.5798	0	0	0
2020/2021	Mendel	Cash crop sowing	407	4	1	0-10cm	10	0.308518	10.8293	0	0	0
2020/2021	Mendel	Cash crop sowing	407	4	1	10-30cm	20	0.325048	18.4136	0	0	0
2020/2021	Mendel	Cash crop sowing	407	4	1	30-60cm	30	0.311274	28.8728	0	0	0
2020/2021	Mendel	Cash crop sowing	407	4	1	60-90cm	30	0.305719	23.6062	0	0	0
2020/2021	Mendel	Cash crop sowing	407	4	1	90-120cm	30	0.325089	39.2102	0	0	0
2020/2021	Mendel	Cash crop sowing	101	1	1	0-10cm	10	0.229185	3.74594	0	0	0
2020/2021	Mendel	Cash crop sowing	101	1	1	10-30cm	20	0.36091	31.587	0	0	0
2020/2021	Mendel	Cash crop sowing	101	1	1	30-60cm	30	0.35121	33.825	0	0	0
2020/2021	Mendel	Cash crop sowing	101	1	1	60-90cm	30	0.307232	18.4464	0	0	0
2020/2021	Mendel	Cash crop sowing	101	1	1	90-120cm	30	0.378243	33.3027	0	0	0
2020/2021	Mendel	Cash crop sowing	205	2	1	0-10cm	10	0.257574	6.58485	0	0	0
2020/2021	Mendel	Cash crop sowing	205	2	1	10-30cm	20	0.266421	12.6892	0	0	0
2020/2021	Mendel	Cash crop sowing	205	2	1	30-60cm	30	0.375703	41.1729	0	0	0
2020/2021	Mendel	Cash crop sowing	205	2	1	60-90cm	30	0.34413	29.5158	0	0	0
2020/2021	Mendel	Cash crop sowing	205	2	1	90-120cm	30	0.38837	36.3405	0	0	0
2020/2021	Mendel	Cash crop sowing	306	3	1	0-10cm	10	0.285204	9.34781	0	0	0
2020/2021	Mendel	Cash crop sowing	306	3	1	10-30cm	20	0.260481	11.501	0	0	0
2020/2021	Mendel	Cash crop sowing	306	3	1	30-60cm	30	0.309277	21.2452	0	0	0
2020/2021	Mendel	Cash crop sowing	306	3	1	60-90cm	30	0.39568	44.9808	0	0	0
2020/2021	Mendel	Cash crop sowing	306	3	1	90-120cm	30	0.319845	15.7833	0	0	0
2020/2021	Mendel	Cash crop sowing	409	4	1	0-10cm	10	0.255768	6.40421	0	0	0
2020/2021	Mendel	Cash crop sowing	409	4	1	10-30cm	20	0.385656	36.5362	0	0	0
2020/2021	Mendel	Cash crop sowing	409	4	1	30-60cm	30	0.394278	46.7455	0	0	0
2020/2021	Mendel	Cash crop sowing	409	4	1	60-90cm	30	0.307232	18.4464	0	0	0
2020/2021	Mendel	Cash crop sowing	409	4	1	90-120cm	30	0.283025	4.73724	0	0	0
2021/2022	Mendel	Start Fallow	104	1	1	0-10cm	10	0.252414	6.59778	0	0	0
2021/2022	Mendel	Start Fallow	104	1	1	10-30cm	20	0.278431	10.316	0	0	0
2021/2022	Mendel	Start Fallow	104	1	1	30-60cm	30	0.257191	15.0995	0	0	0
2021/2022	Mendel	Start Fallow	104	1	1	60-90cm	30	0.270284	21.3637	0	0	0
2021/2022	Mendel	Start Fallow	104	1	1	90-120cm	30	0.185989	-0.0379979	0	0	0
2021/2022	Mendel	Start Fallow	202	2	1	0-10cm	10	0.235161	4.87246	0	0	0
2021/2022	Mendel	Start Fallow	202	2	1	10-30cm	20	0.278431	10.316	0	0	0
2021/2022	Mendel	Start Fallow	202	2	1	30-60cm	30	0.224299	5.23181	0	0	0
2021/2022	Mendel	Start Fallow	202	2	1	60-90cm	30	0.278329	23.7771	0	0	0
2021/2022	Mendel	Start Fallow	202	2	1	90-120cm	30	0.223224	11.1323	0	0	0
2021/2022	Mendel	Start Fallow	305	3	1	0-10cm	10	0.216412	2.99755	0	0	0
2021/2022	Mendel	Start Fallow	305	3	1	10-30cm	20	0.289593	12.5483	0	0	0
2021/2022	Mendel	Start Fallow	305	3	1	30-60cm	30	0.220729	4.16105	0	0	0
2021/2022	Mendel	Start Fallow	305	3	1	60-90cm	30	0.244118	13.5138	0	0	0
2021/2022	Mendel	Start Fallow	305	3	1	90-120cm	30	0.219513	10.0192	0	0	0
2021/2022	Mendel	Start Fallow	407	4	1	0-10cm	10	0.225732	3.92956	0	0	0
2021/2022	Mendel	Start Fallow	407	4	1	10-30cm	20	0.292663	13.1623	0	0	0
2021/2022	Mendel	Start Fallow	407	4	1	30-60cm	30	0.268473	18.484	0	0	0
2021/2022	Mendel	Start Fallow	407	4	1	60-90cm	30	0.241442	12.711	0	0	0
2021/2022	Mendel	Start Fallow	407	4	1	90-120cm	30	0.230697	13.3742	0	0	0
2021/2022	Mendel	Cover crop sowing	104	1	1	0-10cm	10	0.366316	17.988	0	0	0
2021/2022	Mendel	Cover crop sowing	104	1	1	10-30cm	20	0.341076	22.8449	0	0	0
2021/2022	Mendel	Cover crop sowing	104	1	1	30-60cm	30	0.235009	8.4448	0	0	0
2021/2022	Mendel	Cover crop sowing	104	1	1	60-90cm	30	0.329022	38.985	0	0	0
2021/2022	Mendel	Cover crop sowing	104	1	1	90-120cm	30	0.310993	37.4632	0	0	0
2021/2022	Mendel	Cover crop sowing	202	2	1	0-10cm	10	0.392975	20.6539	0	0	0
2021/2022	Mendel	Cover crop sowing	202	2	1	10-30cm	20	0.363942	27.4181	0	0	0
2021/2022	Mendel	Cover crop sowing	202	2	1	30-60cm	30	0.319812	33.8858	0	0	0
2021/2022	Mendel	Cover crop sowing	202	2	1	60-90cm	30	0.305731	31.9978	0	0	0
2021/2022	Mendel	Cover crop sowing	202	2	1	90-120cm	30	0.33103	43.474	0	0	0
2021/2022	Mendel	Cover crop sowing	305	3	1	0-10cm	10	0.329748	14.3312	0	0	0
2021/2022	Mendel	Cover crop sowing	305	3	1	10-30cm	20	0.283747	11.3791	0	0	0
2021/2022	Mendel	Cover crop sowing	305	3	1	30-60cm	30	0.383117	52.8772	0	0	0
2021/2022	Mendel	Cover crop sowing	305	3	1	60-90cm	30	0.370364	51.3878	0	0	0
2021/2022	Mendel	Cover crop sowing	305	3	1	90-120cm	30	0.343041	47.0775	0	0	0
2021/2022	Mendel	Cover crop sowing	407	4	1	0-10cm	10	0.312288	12.5852	0	0	0
2021/2022	Mendel	Cover crop sowing	407	4	1	10-30cm	20	0.327737	20.1771	0	0	0
2021/2022	Mendel	Cover crop sowing	407	4	1	30-60cm	30	0.349071	42.6637	0	0	0
2021/2022	Mendel	Cover crop sowing	407	4	1	60-90cm	30	0.370143	51.3214	0	0	0
2021/2022	Mendel	Cover crop sowing	407	4	1	90-120cm	30	0.351212	49.5287	0	0	0
2021/2022	Mendel	Cover crop termination	104	1	1	0-10cm	10	0.273703	8.72668	0	0	0
2021/2022	Mendel	Cover crop termination	104	1	1	10-30cm	20	0.372446	29.1189	0	0	0
2021/2022	Mendel	Cover crop termination	104	1	1	30-60cm	30	0.32313	34.8813	0	0	0
2021/2022	Mendel	Cover crop termination	104	1	1	60-90cm	30	0.342865	43.1381	0	0	0
2021/2022	Mendel	Cover crop termination	104	1	1	90-120cm	30	0.29192	31.7413	0	0	0
2021/2022	Mendel	Cover crop termination	202	2	1	0-10cm	10	0.264769	7.83327	0	0	0
2021/2022	Mendel	Cover crop termination	202	2	1	10-30cm	20	0.367044	28.0386	0	0	0
2021/2022	Mendel	Cover crop termination	202	2	1	30-60cm	30	0.370843	49.195	0	0	0
2021/2022	Mendel	Cover crop termination	202	2	1	60-90cm	30	0.300315	30.373	0	0	0
2021/2022	Mendel	Cover crop termination	202	2	1	90-120cm	30	0.347544	48.4283	0	0	0
2021/2022	Mendel	Cover crop termination	305	3	1	0-10cm	10	0.217893	3.14566	0	0	0
2021/2022	Mendel	Cover crop termination	305	3	1	10-30cm	20	0.290554	12.7405	0	0	0
2021/2022	Mendel	Cover crop termination	305	3	1	30-60cm	30	0.399699	57.8518	0	0	0
2021/2022	Mendel	Cover crop termination	305	3	1	60-90cm	30	0.378654	53.8747	0	0	0
2021/2022	Mendel	Cover crop termination	305	3	1	90-120cm	30	0.345252	47.7407	0	0	0
2021/2022	Mendel	Cover crop termination	407	4	1	0-10cm	10	0.225853	3.94166	0	0	0
2021/2022	Mendel	Cover crop termination	407	4	1	10-30cm	20	0.285833	11.7963	0	0	0
2021/2022	Mendel	Cover crop termination	407	4	1	30-60cm	30	0.351803	43.4831	0	0	0
2021/2022	Mendel	Cover crop termination	407	4	1	60-90cm	30	0.383374	55.2907	0	0	0
2021/2022	Mendel	Cover crop termination	407	4	1	90-120cm	30	0.357317	51.3602	0	0	0
2021/2022	Mendel	Cash crop sowing	104	1	1	0-10cm	10	0.34207	15.5634	0	0	0
2021/2022	Mendel	Cash crop sowing	104	1	1	10-30cm	20	0.403544	35.3386	0	0	0
2021/2022	Mendel	Cash crop sowing	104	1	1	30-60cm	30	0.332348	37.6467	0	0	0
2021/2022	Mendel	Cash crop sowing	104	1	1	60-90cm	30	0.344273	43.5604	0	0	0
2021/2022	Mendel	Cash crop sowing	104	1	1	90-120cm	30	0.322961	41.0534	0	0	0
2021/2022	Mendel	Cash crop sowing	202	2	1	0-10cm	10	0.264769	7.83327	0	0	0
2021/2022	Mendel	Cash crop sowing	202	2	1	10-30cm	20	0.367044	28.0386	0	0	0
2021/2022	Mendel	Cash crop sowing	202	2	1	30-60cm	30	0.370843	49.195	0	0	0
2021/2022	Mendel	Cash crop sowing	202	2	1	60-90cm	30	0.300315	30.373	0	0	0
2021/2022	Mendel	Cash crop sowing	202	2	1	90-120cm	30	0.347544	48.4283	0	0	0
2021/2022	Mendel	Cash crop sowing	305	3	1	0-10cm	10	0.217893	3.14566	0	0	0
2021/2022	Mendel	Cash crop sowing	305	3	1	10-30cm	20	0.290554	12.7405	0	0	0
2021/2022	Mendel	Cash crop sowing	305	3	1	30-60cm	30	0.399699	57.8518	0	0	0
2021/2022	Mendel	Cash crop sowing	305	3	1	60-90cm	30	0.378654	53.8747	0	0	0
2021/2022	Mendel	Cash crop sowing	305	3	1	90-120cm	30	0.345252	47.7407	0	0	0
2021/2022	Mendel	Cash crop sowing	407	4	1	0-10cm	10	0.300937	11.4501	0	0	0
2021/2022	Mendel	Cash crop sowing	407	4	1	10-30cm	20	0.321953	19.0204	0	0	0
2021/2022	Mendel	Cash crop sowing	407	4	1	30-60cm	30	0.349791	42.8797	0	0	0
2021/2022	Mendel	Cash crop sowing	407	4	1	60-90cm	30	0.37149	51.7256	0	0	0
2021/2022	Mendel	Cash crop sowing	407	4	1	90-120cm	30	0.336593	45.143	0	0	0
2020/2021	Mendel	Cover crop sowing	103	1	2	0-10cm	10	0.356401	15.6176	0	0	0
2020/2021	Mendel	Cover crop sowing	103	1	2	10-30cm	20	0.24533	2.46988	0	0	0
2020/2021	Mendel	Cover crop sowing	103	1	2	30-60cm	30	0.262546	14.2544	0	0	0
2020/2021	Mendel	Cover crop sowing	103	1	2	60-90cm	30	0.260063	9.90954	0	0	0
2020/2021	Mendel	Cover crop sowing	103	1	2	90-120cm	30	0.201814	2.22783	0	0	0
2020/2021	Mendel	Cover crop sowing	204	2	2	0-10cm	10	0.356401	15.6176	0	0	0
2020/2021	Mendel	Cover crop sowing	204	2	2	10-30cm	20	0.24533	2.46988	0	0	0
2020/2021	Mendel	Cover crop sowing	204	2	2	30-60cm	30	0.262546	14.2544	0	0	0
2020/2021	Mendel	Cover crop sowing	204	2	2	60-90cm	30	0.260063	9.90954	0	0	0
2020/2021	Mendel	Cover crop sowing	204	2	2	90-120cm	30	0.201814	2.22783	0	0	0
2020/2021	Mendel	Cover crop sowing	306	3	2	0-10cm	10	0.356401	15.6176	0	0	0
2020/2021	Mendel	Cover crop sowing	306	3	2	10-30cm	20	0.24533	2.46988	0	0	0
2020/2021	Mendel	Cover crop sowing	306	3	2	30-60cm	30	0.262546	14.2544	0	0	0
2020/2021	Mendel	Cover crop sowing	306	3	2	60-90cm	30	0.260063	9.90954	0	0	0
2020/2021	Mendel	Cover crop sowing	306	3	2	90-120cm	30	0.201814	2.22783	0	0	0
2020/2021	Mendel	Cover crop sowing	411	4	2	0-10cm	10	0.356401	15.6176	0	0	0
2020/2021	Mendel	Cover crop sowing	411	4	2	10-30cm	20	0.24533	2.46988	0	0	0
2020/2021	Mendel	Cover crop sowing	411	4	2	30-60cm	30	0.262546	14.2544	0	0	0
2020/2021	Mendel	Cover crop sowing	411	4	2	60-90cm	30	0.260063	9.90954	0	0	0
2020/2021	Mendel	Cover crop sowing	411	4	2	90-120cm	30	0.201814	2.22783	0	0	0
2020/2021	Mendel	Cover crop termination	103	1	2	0-10cm	10	0.341044	14.0819	0	0	0
2020/2021	Mendel	Cover crop termination	103	1	2	10-30cm	20	0.3545	24.304	0	0	0
2020/2021	Mendel	Cover crop termination	103	1	2	30-60cm	30	0.261309	13.8833	0	0	0
2020/2021	Mendel	Cover crop termination	103	1	2	60-90cm	30	0.304894	23.3588	0	0	0
2020/2021	Mendel	Cover crop termination	103	1	2	90-120cm	30	0.294511	30.0368	0	0	0
2020/2021	Mendel	Cover crop termination	204	2	2	0-10cm	10	0.348829	14.8604	0	0	0
2020/2021	Mendel	Cover crop termination	204	2	2	10-30cm	20	0.337055	20.815	0	0	0
2020/2021	Mendel	Cover crop termination	204	2	2	30-60cm	30	0.321733	32.0107	0	0	0
2020/2021	Mendel	Cover crop termination	204	2	2	60-90cm	30	0.288571	18.4619	0	0	0
2020/2021	Mendel	Cover crop termination	204	2	2	90-120cm	30	0.331	40.9836	0	0	0
2020/2021	Mendel	Cover crop termination	306	3	2	0-10cm	10	0.298629	9.84044	0	0	0
2020/2021	Mendel	Cover crop termination	306	3	2	10-30cm	20	0.261073	5.61853	0	0	0
2020/2021	Mendel	Cover crop termination	306	3	2	30-60cm	30	0.321733	32.0107	0	0	0
2020/2021	Mendel	Cover crop termination	306	3	2	60-90cm	30	0.331685	31.396	0	0	0
2020/2021	Mendel	Cover crop termination	306	3	2	90-120cm	30	0.266188	21.5399	0	0	0
2020/2021	Mendel	Cover crop termination	411	4	2	0-10cm	10	0.270434	7.02092	0	0	0
2020/2021	Mendel	Cover crop termination	411	4	2	10-30cm	20	0.287145	10.833	0	0	0
2020/2021	Mendel	Cover crop termination	411	4	2	30-60cm	30	0.351	40.7907	0	0	0
2020/2021	Mendel	Cover crop termination	411	4	2	60-90cm	30	0.309025	24.5981	0	0	0
2020/2021	Mendel	Cover crop termination	411	4	2	90-120cm	30	0.260326	19.7815	0	0	0
2020/2021	Mendel	Cover crop termination	104	1	2	0-10cm	10	0.250374	5.86489	0	0	0
2020/2021	Mendel	Cover crop termination	104	1	2	10-30cm	20	0.296155	18.636	0	0	0
2020/2021	Mendel	Cover crop termination	104	1	2	30-60cm	30	0.427852	56.8177	0	0	0
2020/2021	Mendel	Cover crop termination	104	1	2	60-90cm	30	0.319755	22.2033	0	0	0
2020/2021	Mendel	Cover crop termination	104	1	2	90-120cm	30	0.279232	3.59917	0	0	0
2020/2021	Mendel	Cover crop termination	210	2	2	0-10cm	10	0.260473	6.87479	0	0	0
2020/2021	Mendel	Cover crop termination	210	2	2	10-30cm	20	0.34748	28.901	0	0	0
2020/2021	Mendel	Cover crop termination	210	2	2	30-60cm	30	0.278767	12.0919	0	0	0
2020/2021	Mendel	Cover crop termination	210	2	2	60-90cm	30	0.322609	23.0596	0	0	0
2020/2021	Mendel	Cover crop termination	210	2	2	90-120cm	30	0.339944	21.813	0	0	0
2020/2021	Mendel	Cover crop termination	310	3	2	0-10cm	10	0.241472	4.97461	0	0	0
2020/2021	Mendel	Cover crop termination	310	3	2	10-30cm	20	0.274609	14.3268	0	0	0
2020/2021	Mendel	Cover crop termination	310	3	2	30-60cm	30	0.301737	18.9832	0	0	0
2020/2021	Mendel	Cover crop termination	310	3	2	60-90cm	30	0.295689	14.9835	0	0	0
2020/2021	Mendel	Cover crop termination	310	3	2	90-120cm	30	0.317131	14.9691	0	0	0
2020/2021	Mendel	Cover crop termination	402	4	2	0-10cm	10	0.241118	4.93922	0	0	0
2020/2021	Mendel	Cover crop termination	402	4	2	10-30cm	20	0.253994	10.2038	0	0	0
2020/2021	Mendel	Cover crop termination	402	4	2	30-60cm	30	0.305697	20.1711	0	0	0
2020/2021	Mendel	Cover crop termination	402	4	2	60-90cm	30	0.326294	24.165	0	0	0
2020/2021	Mendel	Cover crop termination	402	4	2	90-120cm	30	0.347254	24.0059	0	0	0
2020/2021	Mendel	Cash crop sowing	103	1	2	0-10cm	10	0.282	8.17748	0	0	0
2020/2021	Mendel	Cash crop sowing	103	1	2	10-30cm	20	0.38794	30.9921	0	0	0
2020/2021	Mendel	Cash crop sowing	103	1	2	30-60cm	30	0.257191	12.648	0	0	0
2020/2021	Mendel	Cash crop sowing	103	1	2	60-90cm	30	0.368831	42.5399	0	0	0
2020/2021	Mendel	Cash crop sowing	103	1	2	90-120cm	30	0.308423	34.2103	0	0	0
2020/2021	Mendel	Cash crop sowing	204	2	2	0-10cm	10	0.306449	10.6224	0	0	0
2020/2021	Mendel	Cash crop sowing	204	2	2	10-30cm	20	0.329317	19.2675	0	0	0
2020/2021	Mendel	Cash crop sowing	204	2	2	30-60cm	30	0.369244	46.2638	0	0	0
2020/2021	Mendel	Cash crop sowing	204	2	2	60-90cm	30	0.344754	35.3167	0	0	0
2020/2021	Mendel	Cash crop sowing	204	2	2	90-120cm	30	0.303281	32.6679	0	0	0
2020/2021	Mendel	Cash crop sowing	306	3	2	0-10cm	10	0.283004	8.27794	0	0	0
2020/2021	Mendel	Cash crop sowing	306	3	2	10-30cm	20	0.290615	11.5269	0	0	0
2020/2021	Mendel	Cash crop sowing	306	3	2	30-60cm	30	0.375703	48.2016	0	0	0
2020/2021	Mendel	Cash crop sowing	306	3	2	60-90cm	30	0.351254	37.2669	0	0	0
2020/2021	Mendel	Cash crop sowing	306	3	2	90-120cm	30	0.322987	38.5798	0	0	0
2020/2021	Mendel	Cash crop sowing	411	4	2	0-10cm	10	0.244701	4.44758	0	0	0
2020/2021	Mendel	Cash crop sowing	411	4	2	10-30cm	20	0.350983	23.6006	0	0	0
2020/2021	Mendel	Cash crop sowing	411	4	2	30-60cm	30	0.338713	37.1045	0	0	0
2020/2021	Mendel	Cash crop sowing	411	4	2	60-90cm	30	0.324486	29.2364	0	0	0
2020/2021	Mendel	Cash crop sowing	411	4	2	90-120cm	30	0.325089	39.2102	0	0	0
2020/2021	Mendel	Cash crop sowing	104	1	2	0-10cm	10	0.229185	3.74594	0	0	0
2020/2021	Mendel	Cash crop sowing	104	1	2	10-30cm	20	0.36091	31.587	0	0	0
2020/2021	Mendel	Cash crop sowing	104	1	2	30-60cm	30	0.35121	33.825	0	0	0
2020/2021	Mendel	Cash crop sowing	104	1	2	60-90cm	30	0.307232	18.4464	0	0	0
2020/2021	Mendel	Cash crop sowing	104	1	2	90-120cm	30	0.378243	33.3027	0	0	0
2020/2021	Mendel	Cash crop sowing	210	2	2	0-10cm	10	0.257574	6.58485	0	0	0
2020/2021	Mendel	Cash crop sowing	210	2	2	10-30cm	20	0.266421	12.6892	0	0	0
2020/2021	Mendel	Cash crop sowing	210	2	2	30-60cm	30	0.375703	41.1729	0	0	0
2020/2021	Mendel	Cash crop sowing	210	2	2	60-90cm	30	0.34413	29.5158	0	0	0
2020/2021	Mendel	Cash crop sowing	210	2	2	90-120cm	30	0.38837	36.3405	0	0	0
2020/2021	Mendel	Cash crop sowing	310	3	2	0-10cm	10	0.285204	9.34781	0	0	0
2020/2021	Mendel	Cash crop sowing	310	3	2	10-30cm	20	0.260481	11.501	0	0	0
2020/2021	Mendel	Cash crop sowing	310	3	2	30-60cm	30	0.265637	8.15306	0	0	0
2020/2021	Mendel	Cash crop sowing	310	3	2	60-90cm	30	0.347281	30.461	0	0	0
2020/2021	Mendel	Cash crop sowing	310	3	2	90-120cm	30	0.319845	15.7833	0	0	0
2020/2021	Mendel	Cash crop sowing	402	4	2	0-10cm	10	0.255768	6.40421	0	0	0
2020/2021	Mendel	Cash crop sowing	402	4	2	10-30cm	20	0.385656	36.5362	0	0	0
2020/2021	Mendel	Cash crop sowing	402	4	2	30-60cm	30	0.394278	46.7455	0	0	0
2020/2021	Mendel	Cash crop sowing	402	4	2	60-90cm	30	0.307232	18.4464	0	0	0
2020/2021	Mendel	Cash crop sowing	402	4	2	90-120cm	30	0.283025	4.73724	0	0	0
2021/2022	Mendel	Start Fallow	103	1	2	0-10cm	10	0.248548	6.21121	0	0	0
2021/2022	Mendel	Start Fallow	103	1	2	10-30cm	20	0.255562	5.74217	0	0	0
2021/2022	Mendel	Start Fallow	103	1	2	30-60cm	30	0.318299	33.4319	0	0	0
2021/2022	Mendel	Start Fallow	103	1	2	60-90cm	30	0.244118	13.5138	0	0	0
2021/2022	Mendel	Start Fallow	103	1	2	90-120cm	30	0.23446	14.5031	0	0	0
2021/2022	Mendel	Start Fallow	204	2	2	0-10cm	10	0.225732	3.92956	0	0	0
2021/2022	Mendel	Start Fallow	204	2	2	10-30cm	20	0.244843	3.59837	0	0	0
2021/2022	Mendel	Start Fallow	204	2	2	30-60cm	30	0.239656	9.83915	0	0	0
2021/2022	Mendel	Start Fallow	204	2	2	60-90cm	30	0.23944	12.1106	0	0	0
2021/2022	Mendel	Start Fallow	204	2	2	90-120cm	30	0.235403	14.7861	0	0	0
2021/2022	Mendel	Start Fallow	306	3	2	0-10cm	10	0.22667	4.02335	0	0	0
2021/2022	Mendel	Start Fallow	306	3	2	10-30cm	20	0.295744	13.7785	0	0	0
2021/2022	Mendel	Start Fallow	306	3	2	30-60cm	30	0.255327	14.5402	0	0	0
2021/2022	Mendel	Start Fallow	306	3	2	60-90cm	30	0.292419	28.0042	0	0	0
2021/2022	Mendel	Start Fallow	306	3	2	90-120cm	30	0.29512	32.7011	0	0	0
2021/2022	Mendel	Start Fallow	411	4	2	0-10cm	10	0.22949	4.3054	0	0	0
2021/2022	Mendel	Start Fallow	411	4	2	10-30cm	20	0.309225	16.4747	0	0	0
2021/2022	Mendel	Start Fallow	411	4	2	30-60cm	30	0.254396	14.261	0	0	0
2021/2022	Mendel	Start Fallow	411	4	2	60-90cm	30	0.235547	10.9427	0	0	0
2021/2022	Mendel	Start Fallow	411	4	2	90-120cm	30	0.196707	3.17718	0	0	0
2021/2022	Mendel	Cover crop sowing	103	1	2	0-10cm	10	0.366442	18.0006	0	0	0
2021/2022	Mendel	Cover crop sowing	103	1	2	10-30cm	20	0.35816	26.2617	0	0	0
2021/2022	Mendel	Cover crop sowing	103	1	2	30-60cm	30	0.318725	33.5598	0	0	0
2021/2022	Mendel	Cover crop sowing	103	1	2	60-90cm	30	0.304657	31.6757	0	0	0
2021/2022	Mendel	Cover crop sowing	103	1	2	90-120cm	30	0.328605	42.7467	0	0	0
2021/2022	Mendel	Cover crop sowing	204	2	2	0-10cm	10	0.369518	18.3082	0	0	0
2021/2022	Mendel	Cover crop sowing	204	2	2	10-30cm	20	0.348776	24.3849	0	0	0
2021/2022	Mendel	Cover crop sowing	204	2	2	30-60cm	30	0.316759	32.9701	0	0	0
2021/2022	Mendel	Cover crop sowing	204	2	2	60-90cm	30	0.286973	26.3705	0	0	0
2021/2022	Mendel	Cover crop sowing	204	2	2	90-120cm	30	0.342467	46.9053	0	0	0
2021/2022	Mendel	Cover crop sowing	306	3	2	0-10cm	10	0.290428	10.3992	0	0	0
2021/2022	Mendel	Cover crop sowing	306	3	2	10-30cm	20	0.265148	7.65932	0	0	0
2021/2022	Mendel	Cover crop sowing	306	3	2	30-60cm	30	0.301018	28.2476	0	0	0
2021/2022	Mendel	Cover crop sowing	306	3	2	60-90cm	30	0.38238	54.9924	0	0	0
2021/2022	Mendel	Cover crop sowing	306	3	2	90-120cm	30	0.361272	52.5467	0	0	0
2021/2022	Mendel	Cover crop sowing	411	4	2	0-10cm	10	0.283958	9.75224	0	0	0
2021/2022	Mendel	Cover crop sowing	411	4	2	10-30cm	20	0.264313	7.49243	0	0	0
2021/2022	Mendel	Cover crop sowing	411	4	2	30-60cm	30	0.343257	40.9194	0	0	0
2021/2022	Mendel	Cover crop sowing	411	4	2	60-90cm	30	0.358078	47.7019	0	0	0
2021/2022	Mendel	Cover crop sowing	411	4	2	90-120cm	30	0.364564	53.5343	0	0	0
2021/2022	Mendel	Cover crop termination	103	1	2	0-10cm	10	0.289813	10.3377	0	0	0
2021/2022	Mendel	Cover crop termination	103	1	2	10-30cm	20	0.377104	30.0506	0	0	0
2021/2022	Mendel	Cover crop termination	103	1	2	30-60cm	30	0.370688	49.1487	0	0	0
2021/2022	Mendel	Cover crop termination	103	1	2	60-90cm	30	0.341745	42.8019	0	0	0
2021/2022	Mendel	Cover crop termination	103	1	2	90-120cm	30	0.336408	45.0875	0	0	0
2021/2022	Mendel	Cover crop termination	204	2	2	0-10cm	10	0.27712	9.06838	0	0	0
2021/2022	Mendel	Cover crop termination	204	2	2	10-30cm	20	0.363446	27.3189	0	0	0
2021/2022	Mendel	Cover crop termination	204	2	2	30-60cm	30	0.351968	43.5326	0	0	0
2021/2022	Mendel	Cover crop termination	204	2	2	60-90cm	30	0.273445	22.312	0	0	0
2021/2022	Mendel	Cover crop termination	204	2	2	90-120cm	30	0.334412	44.4888	0	0	0
2021/2022	Mendel	Cover crop termination	306	3	2	0-10cm	10	0.244982	5.85461	0	0	0
2021/2022	Mendel	Cover crop termination	306	3	2	10-30cm	20	0.267058	8.04127	0	0	0
2021/2022	Mendel	Cover crop termination	306	3	2	30-60cm	30	0.382494	52.6905	0	0	0
2021/2022	Mendel	Cover crop termination	306	3	2	60-90cm	30	0.380596	54.4572	0	0	0
2021/2022	Mendel	Cover crop termination	306	3	2	90-120cm	30	0.311024	37.4724	0	0	0
2021/2022	Mendel	Cover crop termination	411	4	2	0-10cm	10	0.229566	4.31294	0	0	0
2021/2022	Mendel	Cover crop termination	411	4	2	10-30cm	20	0.280515	10.7326	0	0	0
2021/2022	Mendel	Cover crop termination	411	4	2	30-60cm	30	0.362657	46.7392	0	0	0
2021/2022	Mendel	Cover crop termination	411	4	2	60-90cm	30	0.362314	48.9726	0	0	0
2021/2022	Mendel	Cover crop termination	411	4	2	90-120cm	30	0.355104	50.6964	0	0	0
2021/2022	Mendel	Cash crop sowing	103	1	2	0-10cm	10	0.354118	16.7682	0	0	0
2021/2022	Mendel	Cash crop sowing	103	1	2	10-30cm	20	0.382261	31.0819	0	0	0
2021/2022	Mendel	Cash crop sowing	103	1	2	30-60cm	30	0.37927	51.7233	0	0	0
2021/2022	Mendel	Cash crop sowing	103	1	2	60-90cm	30	0.356006	47.0803	0	0	0
2021/2022	Mendel	Cash crop sowing	103	1	2	90-120cm	30	0.357071	51.2864	0	0	0
2021/2022	Mendel	Cash crop sowing	204	2	2	0-10cm	10	0.264769	7.83327	0	0	0
2021/2022	Mendel	Cash crop sowing	204	2	2	10-30cm	20	0.367044	28.0386	0	0	0
2021/2022	Mendel	Cash crop sowing	204	2	2	30-60cm	30	0.370843	49.195	0	0	0
2021/2022	Mendel	Cash crop sowing	204	2	2	60-90cm	30	0.300315	30.373	0	0	0
2021/2022	Mendel	Cash crop sowing	204	2	2	90-120cm	30	0.347544	48.4283	0	0	0
2021/2022	Mendel	Cash crop sowing	306	3	2	0-10cm	10	0.273976	8.75398	0	0	0
2021/2022	Mendel	Cash crop sowing	306	3	2	10-30cm	20	0.28673	11.9757	0	0	0
2021/2022	Mendel	Cash crop sowing	306	3	2	30-60cm	30	0.349859	42.9	0	0	0
2021/2022	Mendel	Cash crop sowing	306	3	2	60-90cm	30	0.402689	61.0851	0	0	0
2021/2022	Mendel	Cash crop sowing	306	3	2	90-120cm	30	0.330869	43.4259	0	0	0
2021/2022	Mendel	Cash crop sowing	411	4	2	0-10cm	10	0.291491	10.5055	0	0	0
2021/2022	Mendel	Cash crop sowing	411	4	2	10-30cm	20	0.275152	9.66013	0	0	0
2021/2022	Mendel	Cash crop sowing	411	4	2	30-60cm	30	0.333764	38.0714	0	0	0
2021/2022	Mendel	Cash crop sowing	411	4	2	60-90cm	30	0.348587	44.8547	0	0	0
2021/2022	Mendel	Cash crop sowing	411	4	2	90-120cm	30	0.347139	48.3068	0	0	0
2020/2021	Mendel	Cover crop sowing	108	1	3	0-10cm	10	0.356401	15.6176	1	0	0
2020/2021	Mendel	Cover crop sowing	108	1	3	10-30cm	20	0.24533	2.46988	1	0	0
2020/2021	Mendel	Cover crop sowing	108	1	3	30-60cm	30	0.262546	14.2544	1	0	0
2020/2021	Mendel	Cover crop sowing	108	1	3	60-90cm	30	0.260063	9.90954	1	0	0
2020/2021	Mendel	Cover crop sowing	108	1	3	90-120cm	30	0.201814	2.22783	1	0	0
2020/2021	Mendel	Cover crop sowing	201	2	3	0-10cm	10	0.356401	15.6176	1	0	0
2020/2021	Mendel	Cover crop sowing	201	2	3	10-30cm	20	0.24533	2.46988	1	0	0
2020/2021	Mendel	Cover crop sowing	201	2	3	30-60cm	30	0.262546	14.2544	1	0	0
2020/2021	Mendel	Cover crop sowing	201	2	3	60-90cm	30	0.260063	9.90954	1	0	0
2020/2021	Mendel	Cover crop sowing	201	2	3	90-120cm	30	0.201814	2.22783	1	0	0
2020/2021	Mendel	Cover crop sowing	308	3	3	0-10cm	10	0.356401	15.6176	1	0	0
2020/2021	Mendel	Cover crop sowing	308	3	3	10-30cm	20	0.24533	2.46988	1	0	0
2020/2021	Mendel	Cover crop sowing	308	3	3	30-60cm	30	0.262546	14.2544	1	0	0
2020/2021	Mendel	Cover crop sowing	308	3	3	60-90cm	30	0.260063	9.90954	1	0	0
2020/2021	Mendel	Cover crop sowing	308	3	3	90-120cm	30	0.201814	2.22783	1	0	0
2020/2021	Mendel	Cover crop sowing	404	4	3	0-10cm	10	0.356401	15.6176	1	0	0
2020/2021	Mendel	Cover crop sowing	404	4	3	10-30cm	20	0.24533	2.46988	1	0	0
2020/2021	Mendel	Cover crop sowing	404	4	3	30-60cm	30	0.262546	14.2544	1	0	0
2020/2021	Mendel	Cover crop sowing	404	4	3	60-90cm	30	0.260063	9.90954	1	0	0
2020/2021	Mendel	Cover crop sowing	404	4	3	90-120cm	30	0.201814	2.22783	1	0	0
2020/2021	Mendel	Cover crop termination	108	1	3	0-10cm	10	0.23706	3.68349	1	0	0
2020/2021	Mendel	Cover crop termination	108	1	3	10-30cm	20	0.281865	9.77705	1	0	0
2020/2021	Mendel	Cover crop termination	108	1	3	30-60cm	30	0.227525	3.74829	1	0	0
2020/2021	Mendel	Cover crop termination	108	1	3	60-90cm	30	0.255687	8.59685	1	0	0
2020/2021	Mendel	Cover crop termination	108	1	3	90-120cm	30	0.259548	19.548	1	0	0
2020/2021	Mendel	Cover crop termination	201	2	3	0-10cm	10	0.264908	6.4683	1	0	0
2020/2021	Mendel	Cover crop termination	201	2	3	10-30cm	20	0.270605	7.52503	1	0	0
2020/2021	Mendel	Cover crop termination	201	2	3	30-60cm	30	0.229684	4.3959	1	0	0
2020/2021	Mendel	Cover crop termination	201	2	3	60-90cm	30	0.29181	19.4337	1	0	0
2020/2021	Mendel	Cover crop termination	201	2	3	90-120cm	30	0.312558	35.4511	1	0	0
2020/2021	Mendel	Cover crop termination	308	3	3	0-10cm	10	0.258637	5.84123	1	0	0
2020/2021	Mendel	Cover crop termination	308	3	3	10-30cm	20	0.236559	0.715735	1	0	0
2020/2021	Mendel	Cover crop termination	308	3	3	30-60cm	30	0.268094	15.9189	1	0	0
2020/2021	Mendel	Cover crop termination	308	3	3	60-90cm	30	0.249111	6.62399	1	0	0
2020/2021	Mendel	Cover crop termination	308	3	3	90-120cm	30	0.235781	12.4178	1	0	0
2020/2021	Mendel	Cover crop termination	404	4	3	0-10cm	10	0.230998	3.07735	1	0	0
2020/2021	Mendel	Cover crop termination	404	4	3	10-30cm	20	0.267416	6.88711	1	0	0
2020/2021	Mendel	Cover crop termination	404	4	3	30-60cm	30	0.211879	-0.945591	1	0	0
2020/2021	Mendel	Cover crop termination	404	4	3	60-90cm	30	0.298327	21.3886	1	0	0
2020/2021	Mendel	Cover crop termination	404	4	3	90-120cm	30	0.234648	12.078	1	0	0
2020/2021	Mendel	Cover crop termination	106	1	3	0-10cm	10	0.23023	3.85046	1	0	0
2020/2021	Mendel	Cover crop termination	106	1	3	10-30cm	20	0.272205	13.8459	1	0	0
2020/2021	Mendel	Cover crop termination	106	1	3	30-60cm	30	0.321328	24.8605	1	0	0
2020/2021	Mendel	Cover crop termination	106	1	3	60-90cm	30	0.316505	21.2282	1	0	0
2020/2021	Mendel	Cover crop termination	106	1	3	90-120cm	30	0.285631	5.51892	1	0	0
2020/2021	Mendel	Cover crop termination	204	2	3	0-10cm	10	0.260473	6.87479	1	0	0
2020/2021	Mendel	Cover crop termination	204	2	3	10-30cm	20	0.24233	7.87088	1	0	0
2020/2021	Mendel	Cover crop termination	204	2	3	30-60cm	30	0.267337	8.66311	1	0	0
2020/2021	Mendel	Cover crop termination	204	2	3	60-90cm	30	0.301241	16.6491	1	0	0
2020/2021	Mendel	Cover crop termination	204	2	3	90-120cm	30	0.304307	11.1217	1	0	0
2020/2021	Mendel	Cover crop termination	305	3	3	0-10cm	10	0.256851	6.51254	1	0	0
2020/2021	Mendel	Cover crop termination	305	3	3	10-30cm	20	0.25674	10.7529	1	0	0
2020/2021	Mendel	Cover crop termination	305	3	3	30-60cm	30	0.278383	11.9768	1	0	0
2020/2021	Mendel	Cover crop termination	305	3	3	60-90cm	30	0.293321	14.2732	1	0	0
2020/2021	Mendel	Cover crop termination	305	3	3	90-120cm	30	0.322987	16.7259	1	0	0
2020/2021	Mendel	Cover crop termination	401	4	3	0-10cm	10	0.211982	2.02565	1	0	0
2020/2021	Mendel	Cover crop termination	401	4	3	10-30cm	20	0.240017	7.40823	1	0	0
2020/2021	Mendel	Cover crop termination	401	4	3	30-60cm	30	0.273793	10.6	1	0	0
2020/2021	Mendel	Cover crop termination	401	4	3	60-90cm	30	0.309239	19.0484	1	0	0
2020/2021	Mendel	Cover crop termination	401	4	3	90-120cm	30	0.323827	16.9779	1	0	0
2020/2021	Mendel	Cash crop sowing	108	1	3	0-10cm	10	0.315803	11.5578	1	0	0
2020/2021	Mendel	Cash crop sowing	108	1	3	10-30cm	20	0.301939	13.7918	1	0	0
2020/2021	Mendel	Cash crop sowing	108	1	3	30-60cm	30	0.237834	6.84079	1	0	0
2020/2021	Mendel	Cash crop sowing	108	1	3	60-90cm	30	0.286351	17.7959	1	0	0
2020/2021	Mendel	Cash crop sowing	108	1	3	90-120cm	30	0.270119	22.7192	1	0	0
2020/2021	Mendel	Cash crop sowing	201	2	3	0-10cm	10	0.246622	4.63973	1	0	0
2020/2021	Mendel	Cash crop sowing	201	2	3	10-30cm	20	0.286534	10.7108	1	0	0
2020/2021	Mendel	Cash crop sowing	201	2	3	30-60cm	30	0.303319	26.4863	1	0	0
2020/2021	Mendel	Cash crop sowing	201	2	3	60-90cm	30	0.27534	14.4926	1	0	0
2020/2021	Mendel	Cash crop sowing	201	2	3	90-120cm	30	0.296136	30.5242	1	0	0
2020/2021	Mendel	Cash crop sowing	308	3	3	0-10cm	10	0.291085	9.08599	1	0	0
2020/2021	Mendel	Cash crop sowing	308	3	3	10-30cm	20	0.307137	14.8314	1	0	0
2020/2021	Mendel	Cash crop sowing	308	3	3	30-60cm	30	0.266581	15.465	1	0	0
2020/2021	Mendel	Cash crop sowing	308	3	3	60-90cm	30	0.314008	26.0932	1	0	0
2020/2021	Mendel	Cash crop sowing	308	3	3	90-120cm	30	0.233517	11.7387	1	0	0
2020/2021	Mendel	Cash crop sowing	404	4	3	0-10cm	10	0.225732	2.55068	1	0	0
2020/2021	Mendel	Cash crop sowing	404	4	3	10-30cm	20	0.244843	2.3726	1	0	0
2020/2021	Mendel	Cash crop sowing	404	4	3	30-60cm	30	0.338713	37.1045	1	0	0
2020/2021	Mendel	Cash crop sowing	404	4	3	60-90cm	30	0.311928	25.4691	1	0	0
2020/2021	Mendel	Cash crop sowing	404	4	3	90-120cm	30	0.273079	23.6073	1	0	0
2020/2021	Mendel	Cash crop sowing	106	1	3	0-10cm	10	0.270342	7.86167	1	0	0
2020/2021	Mendel	Cash crop sowing	106	1	3	10-30cm	20	0.311318	21.6685	1	0	0
2020/2021	Mendel	Cash crop sowing	106	1	3	30-60cm	30	0.316285	23.3476	1	0	0
2020/2021	Mendel	Cash crop sowing	106	1	3	60-90cm	30	0.334749	26.7016	1	0	0
2020/2021	Mendel	Cash crop sowing	106	1	3	90-120cm	30	0.283025	4.73724	1	0	0
2020/2021	Mendel	Cash crop sowing	204	2	3	0-10cm	10	0.236181	4.44553	1	0	0
2020/2021	Mendel	Cash crop sowing	204	2	3	10-30cm	20	0.283486	16.1022	1	0	0
2020/2021	Mendel	Cash crop sowing	204	2	3	30-60cm	30	0.275129	11.0008	1	0	0
2020/2021	Mendel	Cash crop sowing	204	2	3	60-90cm	30	0.322405	22.9984	1	0	0
2020/2021	Mendel	Cash crop sowing	204	2	3	90-120cm	30	0.352886	25.6954	1	0	0
2020/2021	Mendel	Cash crop sowing	305	3	3	0-10cm	10	0.244131	5.24058	1	0	0
2020/2021	Mendel	Cash crop sowing	305	3	3	10-30cm	20	0.292663	17.9374	1	0	0
2020/2021	Mendel	Cash crop sowing	305	3	3	30-60cm	30	0.287643	14.7547	1	0	0
2020/2021	Mendel	Cash crop sowing	305	3	3	60-90cm	30	0.335786	27.0127	1	0	0
2020/2021	Mendel	Cash crop sowing	305	3	3	90-120cm	30	0.372668	31.63	1	0	0
2020/2021	Mendel	Cash crop sowing	401	4	3	0-10cm	10	0.223981	3.22559	1	0	0
2020/2021	Mendel	Cash crop sowing	401	4	3	10-30cm	20	0.294715	18.348	1	0	0
2020/2021	Mendel	Cash crop sowing	401	4	3	30-60cm	30	0.278958	12.1495	1	0	0
2020/2021	Mendel	Cash crop sowing	401	4	3	60-90cm	30	0.325474	23.919	1	0	0
2020/2021	Mendel	Cash crop sowing	401	4	3	90-120cm	30	0.343162	22.7782	1	0	0
2021/2022	Mendel	Start Fallow	108	1	3	0-10cm	10	0.240871	5.44352	1	0	0
2021/2022	Mendel	Start Fallow	108	1	3	10-30cm	20	0.240017	2.63305	1	0	0
2021/2022	Mendel	Start Fallow	108	1	3	30-60cm	30	0.255327	14.5402	1	0	0
2021/2022	Mendel	Start Fallow	108	1	3	60-90cm	30	0.241251	12.6538	1	0	0
2021/2022	Mendel	Start Fallow	108	1	3	90-120cm	30	0.214899	8.63494	1	0	0
2021/2022	Mendel	Start Fallow	201	2	3	0-10cm	10	0.303353	11.6917	1	0	0
2021/2022	Mendel	Start Fallow	201	2	3	10-30cm	20	0.32718	20.0658	1	0	0
2021/2022	Mendel	Start Fallow	201	2	3	30-60cm	30	0.278958	21.6297	1	0	0
2021/2022	Mendel	Start Fallow	201	2	3	60-90cm	30	0.244118	13.5138	1	0	0
2021/2022	Mendel	Start Fallow	201	2	3	90-120cm	30	0.240137	16.2063	1	0	0
2021/2022	Mendel	Start Fallow	308	3	3	0-10cm	10	0.271028	8.45923	1	0	0
2021/2022	Mendel	Start Fallow	308	3	3	10-30cm	20	0.3208	18.7898	1	0	0
2021/2022	Mendel	Start Fallow	308	3	3	30-60cm	30	0.260934	16.2223	1	0	0
2021/2022	Mendel	Start Fallow	308	3	3	60-90cm	30	0.260557	18.4455	1	0	0
2021/2022	Mendel	Start Fallow	308	3	3	90-120cm	30	0.23824	15.6372	1	0	0
2021/2022	Mendel	Start Fallow	404	4	3	0-10cm	10	0.230432	4.39964	1	0	0
2021/2022	Mendel	Start Fallow	404	4	3	10-30cm	20	0.297804	14.1905	1	0	0
2021/2022	Mendel	Start Fallow	404	4	3	30-60cm	30	0.257191	15.0995	1	0	0
2021/2022	Mendel	Start Fallow	404	4	3	60-90cm	30	0.274346	22.5823	1	0	0
2021/2022	Mendel	Start Fallow	404	4	3	90-120cm	30	0.247769	18.4959	1	0	0
2021/2022	Mendel	Cover crop sowing	108	1	3	0-10cm	10	0.388808	20.2372	1	0	1
2021/2022	Mendel	Cover crop sowing	108	1	3	10-30cm	20	0.367163	28.0624	1	0	1
2021/2022	Mendel	Cover crop sowing	108	1	3	30-60cm	30	0.32268	34.7461	1	0	1
2021/2022	Mendel	Cover crop sowing	108	1	3	60-90cm	30	0.335138	40.82	1	0	1
2021/2022	Mendel	Cover crop sowing	108	1	3	90-120cm	30	0.280017	28.1702	1	0	1
2021/2022	Mendel	Cover crop sowing	201	2	3	0-10cm	10	0.416231	22.9795	1	0	1
2021/2022	Mendel	Cover crop sowing	201	2	3	10-30cm	20	0.347506	24.1309	1	0	1
2021/2022	Mendel	Cover crop sowing	201	2	3	30-60cm	30	0.393629	56.0309	1	0	1
2021/2022	Mendel	Cover crop sowing	201	2	3	60-90cm	30	0.316221	35.1447	1	0	1
2021/2022	Mendel	Cover crop sowing	201	2	3	90-120cm	30	0.328835	42.8158	1	0	1
2021/2022	Mendel	Cover crop sowing	308	3	3	0-10cm	10	0.30104	11.4604	1	0	1
2021/2022	Mendel	Cover crop sowing	308	3	3	10-30cm	20	0.263288	7.28728	1	0	1
2021/2022	Mendel	Cover crop sowing	308	3	3	30-60cm	30	0.39174	55.4643	1	0	1
2021/2022	Mendel	Cover crop sowing	308	3	3	60-90cm	30	0.36558	49.9526	1	0	1
2021/2022	Mendel	Cover crop sowing	308	3	3	90-120cm	30	0.316523	39.1222	1	0	1
2021/2022	Mendel	Cover crop sowing	404	4	3	0-10cm	10	0.329844	14.3408	1	0	1
2021/2022	Mendel	Cover crop sowing	404	4	3	10-30cm	20	0.299195	14.4688	1	0	1
2021/2022	Mendel	Cover crop sowing	404	4	3	30-60cm	30	0.354022	44.1487	1	0	1
2021/2022	Mendel	Cover crop sowing	404	4	3	60-90cm	30	0.291605	27.76	1	0	1
2021/2022	Mendel	Cover crop sowing	404	4	3	90-120cm	30	0.327321	42.3614	1	0	1
2021/2022	Mendel	Cover crop termination	108	1	3	0-10cm	10	0.258873	7.24371	1	0	1
2021/2022	Mendel	Cover crop termination	108	1	3	10-30cm	20	0.296852	14.0001	1	0	1
2021/2022	Mendel	Cover crop termination	108	1	3	30-60cm	30	0.270046	18.956	1	0	1
2021/2022	Mendel	Cover crop termination	108	1	3	60-90cm	30	0.294036	28.4893	1	0	1
2021/2022	Mendel	Cover crop termination	108	1	3	90-120cm	30	0.261931	22.7446	1	0	1
2021/2022	Mendel	Cover crop termination	201	2	3	0-10cm	10	0.234027	4.75912	1	0	1
2021/2022	Mendel	Cover crop termination	201	2	3	10-30cm	20	0.279787	10.5872	1	0	1
2021/2022	Mendel	Cover crop termination	201	2	3	30-60cm	30	0.284327	23.2403	1	0	1
2021/2022	Mendel	Cover crop termination	201	2	3	60-90cm	30	0.255609	16.9613	1	0	1
2021/2022	Mendel	Cover crop termination	201	2	3	90-120cm	30	0.304535	35.5258	1	0	1
2021/2022	Mendel	Cover crop termination	308	3	3	0-10cm	10	0.176854	-0.958215	1	0	1
2021/2022	Mendel	Cover crop termination	308	3	3	10-30cm	20	0.218747	-1.62089	1	0	1
2021/2022	Mendel	Cover crop termination	308	3	3	30-60cm	30	0.315046	32.456	1	0	1
2021/2022	Mendel	Cover crop termination	308	3	3	60-90cm	30	0.342642	43.071	1	0	1
2021/2022	Mendel	Cover crop termination	308	3	3	90-120cm	30	0.298475	33.7076	1	0	1
2021/2022	Mendel	Cover crop termination	404	4	3	0-10cm	10	0.210769	2.43328	1	0	1
2021/2022	Mendel	Cover crop termination	404	4	3	10-30cm	20	0.239257	2.48115	1	0	1
2021/2022	Mendel	Cover crop termination	404	4	3	30-60cm	30	0.284327	23.2403	1	0	1
2021/2022	Mendel	Cover crop termination	404	4	3	60-90cm	30	0.238816	11.9234	1	0	1
2021/2022	Mendel	Cover crop termination	404	4	3	90-120cm	30	0.289481	31.0095	1	0	1
2021/2022	Mendel	Cash crop sowing	108	1	3	0-10cm	10	0.350353	16.3917	1	0	1
2021/2022	Mendel	Cash crop sowing	108	1	3	10-30cm	20	0.352359	25.1015	1	0	1
2021/2022	Mendel	Cash crop sowing	108	1	3	30-60cm	30	0.330105	36.9736	1	0	1
2021/2022	Mendel	Cash crop sowing	108	1	3	60-90cm	30	0.354254	46.5548	1	0	1
2021/2022	Mendel	Cash crop sowing	108	1	3	90-120cm	30	0.306728	36.1835	1	0	1
2021/2022	Mendel	Cash crop sowing	201	2	3	0-10cm	10	0.325509	13.9073	1	0	1
2021/2022	Mendel	Cash crop sowing	201	2	3	10-30cm	20	0.361121	26.8539	1	0	1
2021/2022	Mendel	Cash crop sowing	201	2	3	30-60cm	30	0.383942	53.1248	1	0	1
2021/2022	Mendel	Cash crop sowing	201	2	3	60-90cm	30	0.305432	31.9079	1	0	1
2021/2022	Mendel	Cash crop sowing	201	2	3	90-120cm	30	0.322586	40.9408	1	0	1
2021/2022	Mendel	Cash crop sowing	308	3	3	0-10cm	10	0.265804	7.93683	1	0	1
2021/2022	Mendel	Cash crop sowing	308	3	3	10-30cm	20	0.249287	4.48723	1	0	1
2021/2022	Mendel	Cash crop sowing	308	3	3	30-60cm	30	0.349359	42.7499	1	0	1
2021/2022	Mendel	Cash crop sowing	308	3	3	60-90cm	30	0.362451	49.0138	1	0	1
2021/2022	Mendel	Cash crop sowing	308	3	3	90-120cm	30	0.339365	45.9746	1	0	1
2021/2022	Mendel	Cash crop sowing	404	4	3	0-10cm	10	0.319135	13.2699	1	0	1
2021/2022	Mendel	Cash crop sowing	404	4	3	10-30cm	20	0.363133	27.2564	1	0	1
2021/2022	Mendel	Cash crop sowing	404	4	3	30-60cm	30	0.351895	43.5108	1	0	1
2021/2022	Mendel	Cash crop sowing	404	4	3	60-90cm	30	0.353416	46.3032	1	0	1
2021/2022	Mendel	Cash crop sowing	404	4	3	90-120cm	30	0.33155	43.6302	1	0	1
2020/2021	Mendel	Cover crop sowing	107	1	4	0-10cm	10	0.356401	15.6176	0	1	0
2020/2021	Mendel	Cover crop sowing	107	1	4	10-30cm	20	0.24533	2.46988	0	1	0
2020/2021	Mendel	Cover crop sowing	107	1	4	30-60cm	30	0.262546	14.2544	0	1	0
2020/2021	Mendel	Cover crop sowing	107	1	4	60-90cm	30	0.260063	9.90954	0	1	0
2020/2021	Mendel	Cover crop sowing	107	1	4	90-120cm	30	0.201814	2.22783	0	1	0
2020/2021	Mendel	Cover crop sowing	212	2	4	0-10cm	10	0.356401	15.6176	0	1	0
2020/2021	Mendel	Cover crop sowing	212	2	4	10-30cm	20	0.24533	2.46988	0	1	0
2020/2021	Mendel	Cover crop sowing	212	2	4	30-60cm	30	0.262546	14.2544	0	1	0
2020/2021	Mendel	Cover crop sowing	212	2	4	60-90cm	30	0.260063	9.90954	0	1	0
2020/2021	Mendel	Cover crop sowing	212	2	4	90-120cm	30	0.201814	2.22783	0	1	0
2020/2021	Mendel	Cover crop sowing	304	3	4	0-10cm	10	0.356401	15.6176	0	1	0
2020/2021	Mendel	Cover crop sowing	304	3	4	10-30cm	20	0.24533	2.46988	0	1	0
2020/2021	Mendel	Cover crop sowing	304	3	4	30-60cm	30	0.262546	14.2544	0	1	0
2020/2021	Mendel	Cover crop sowing	304	3	4	60-90cm	30	0.260063	9.90954	0	1	0
2020/2021	Mendel	Cover crop sowing	304	3	4	90-120cm	30	0.201814	2.22783	0	1	0
2020/2021	Mendel	Cover crop sowing	402	4	4	0-10cm	10	0.356401	15.6176	0	1	0
2020/2021	Mendel	Cover crop sowing	402	4	4	10-30cm	20	0.24533	2.46988	0	1	0
2020/2021	Mendel	Cover crop sowing	402	4	4	30-60cm	30	0.262546	14.2544	0	1	0
2020/2021	Mendel	Cover crop sowing	402	4	4	60-90cm	30	0.260063	9.90954	0	1	0
2020/2021	Mendel	Cover crop sowing	402	4	4	90-120cm	30	0.201814	2.22783	0	1	0
2020/2021	Mendel	Cover crop termination	107	1	4	0-10cm	10	0.303147	10.2923	0	1	0
2020/2021	Mendel	Cover crop termination	107	1	4	10-30cm	20	0.322922	17.9883	0	1	0
2020/2021	Mendel	Cover crop termination	107	1	4	30-60cm	30	0.271889	17.0574	0	1	0
2020/2021	Mendel	Cover crop termination	107	1	4	60-90cm	30	0.235737	2.61166	0	1	0
2020/2021	Mendel	Cover crop termination	107	1	4	90-120cm	30	0.279232	25.453	0	1	0
2020/2021	Mendel	Cover crop termination	212	2	4	0-10cm	10	0.274802	7.45772	0	1	0
2020/2021	Mendel	Cover crop termination	212	2	4	10-30cm	20	0.289184	11.2408	0	1	0
2020/2021	Mendel	Cover crop termination	212	2	4	30-60cm	30	0.263564	14.5599	0	1	0
2020/2021	Mendel	Cover crop termination	212	2	4	60-90cm	30	0.307783	24.2257	0	1	0
2020/2021	Mendel	Cover crop termination	212	2	4	90-120cm	30	0.257217	18.8488	0	1	0
2020/2021	Mendel	Cover crop termination	304	3	4	0-10cm	10	0.248934	4.87091	0	1	0
2020/2021	Mendel	Cover crop termination	304	3	4	10-30cm	20	0.268212	7.04636	0	1	0
2020/2021	Mendel	Cover crop termination	304	3	4	30-60cm	30	0.319307	31.2829	0	1	0
2020/2021	Mendel	Cover crop termination	304	3	4	60-90cm	30	0.253748	8.01495	0	1	0
2020/2021	Mendel	Cover crop termination	304	3	4	90-120cm	30	0.25877	19.3147	0	1	0
2020/2021	Mendel	Cover crop termination	402	4	4	0-10cm	10	0.243933	4.37085	0	1	0
2020/2021	Mendel	Cover crop termination	402	4	4	10-30cm	20	0.275011	8.40615	0	1	0
2020/2021	Mendel	Cover crop termination	402	4	4	30-60cm	30	0.326607	33.4727	0	1	0
2020/2021	Mendel	Cover crop termination	402	4	4	60-90cm	30	0.227442	0.123101	0	1	0
2020/2021	Mendel	Cover crop termination	402	4	4	90-120cm	30	0.242991	14.5807	0	1	0
2020/2021	Mendel	Cover crop termination	110	1	4	0-10cm	10	0.299213	10.7488	0	1	0
2020/2021	Mendel	Cover crop termination	110	1	4	10-30cm	20	0.269807	13.3663	0	1	0
2020/2021	Mendel	Cover crop termination	110	1	4	30-60cm	30	0.315682	23.1667	0	1	0
2020/2021	Mendel	Cover crop termination	110	1	4	60-90cm	30	0.316099	21.1066	0	1	0
2020/2021	Mendel	Cover crop termination	110	1	4	90-120cm	30	0.296542	8.79234	0	1	0
2020/2021	Mendel	Cover crop termination	209	2	4	0-10cm	10	0.240764	4.90385	0	1	0
2020/2021	Mendel	Cover crop termination	209	2	4	10-30cm	20	0.267018	12.8085	0	1	0
2020/2021	Mendel	Cover crop termination	209	2	4	30-60cm	30	0.295834	17.2122	0	1	0
2020/2021	Mendel	Cover crop termination	209	2	4	60-90cm	30	0.321385	22.6922	0	1	0
2020/2021	Mendel	Cover crop termination	209	2	4	90-120cm	30	0.319636	15.7205	0	1	0
2020/2021	Mendel	Cover crop termination	307	3	4	0-10cm	10	0.241118	4.93922	0	1	0
2020/2021	Mendel	Cover crop termination	307	3	4	10-30cm	20	0.253212	10.0472	0	1	0
2020/2021	Mendel	Cover crop termination	307	3	4	30-60cm	30	0.303715	19.5764	0	1	0
2020/2021	Mendel	Cover crop termination	307	3	4	60-90cm	30	0.30483	17.7259	0	1	0
2020/2021	Mendel	Cover crop termination	307	3	4	90-120cm	30	0.30801	12.2327	0	1	0
2020/2021	Mendel	Cover crop termination	407	4	4	0-10cm	10	0.175195	-1.65307	0	1	0
2020/2021	Mendel	Cover crop termination	407	4	4	10-30cm	20	0.259495	11.3038	0	1	0
2020/2021	Mendel	Cover crop termination	407	4	4	30-60cm	30	0.266581	8.43629	0	1	0
2020/2021	Mendel	Cover crop termination	407	4	4	60-90cm	30	0.347912	30.6504	0	1	0
2020/2021	Mendel	Cover crop termination	407	4	4	90-120cm	30	0.265012	-0.666679	0	1	0
2020/2021	Mendel	Cash crop sowing	107	1	4	0-10cm	10	0.218267	1.80421	0	1	0
2020/2021	Mendel	Cash crop sowing	107	1	4	10-30cm	20	0.293688	12.1416	0	1	0
2020/2021	Mendel	Cash crop sowing	107	1	4	30-60cm	30	0.336648	36.4852	0	1	0
2020/2021	Mendel	Cash crop sowing	107	1	4	60-90cm	30	0.31505	26.4057	0	1	0
2020/2021	Mendel	Cash crop sowing	107	1	4	90-120cm	30	0.222295	8.3719	0	1	0
2020/2021	Mendel	Cash crop sowing	212	2	4	0-10cm	10	0.241827	4.16021	0	1	0
2020/2021	Mendel	Cash crop sowing	212	2	4	10-30cm	20	0.30818	15.04	0	1	0
2020/2021	Mendel	Cash crop sowing	212	2	4	30-60cm	30	0.297404	24.7119	0	1	0
2020/2021	Mendel	Cash crop sowing	212	2	4	60-90cm	30	0.274346	14.1945	0	1	0
2020/2021	Mendel	Cash crop sowing	212	2	4	90-120cm	30	0.246811	15.7269	0	1	0
2020/2021	Mendel	Cash crop sowing	304	3	4	0-10cm	10	0.241827	4.16021	0	1	0
2020/2021	Mendel	Cash crop sowing	304	3	4	10-30cm	20	0.30818	15.04	0	1	0
2020/2021	Mendel	Cash crop sowing	304	3	4	30-60cm	30	0.322341	32.193	0	1	0
2020/2021	Mendel	Cash crop sowing	304	3	4	60-90cm	30	0.294451	20.2261	0	1	0
2020/2021	Mendel	Cash crop sowing	304	3	4	90-120cm	30	0.246811	15.7269	0	1	0
2020/2021	Mendel	Cash crop sowing	402	4	4	0-10cm	10	0.301296	10.1071	0	1	0
2020/2021	Mendel	Cash crop sowing	402	4	4	10-30cm	20	0.27944	9.29192	0	1	0
2020/2021	Mendel	Cash crop sowing	402	4	4	30-60cm	30	0.242399	8.21034	0	1	0
2020/2021	Mendel	Cash crop sowing	402	4	4	60-90cm	30	0.329773	30.8226	0	1	0
2020/2021	Mendel	Cash crop sowing	402	4	4	90-120cm	30	0.303281	32.6679	0	1	0
2020/2021	Mendel	Cash crop sowing	110	1	4	0-10cm	10	0.258479	6.67534	0	1	0
2020/2021	Mendel	Cash crop sowing	110	1	4	10-30cm	20	0.271405	13.6858	0	1	0
2020/2021	Mendel	Cash crop sowing	110	1	4	30-60cm	30	0.318299	23.9516	0	1	0
2020/2021	Mendel	Cash crop sowing	110	1	4	60-90cm	30	0.369674	37.1789	0	1	0
2020/2021	Mendel	Cash crop sowing	110	1	4	90-120cm	30	0.279032	3.53942	0	1	0
2020/2021	Mendel	Cash crop sowing	209	2	4	0-10cm	10	0.21539	2.36648	0	1	0
2020/2021	Mendel	Cash crop sowing	209	2	4	10-30cm	20	0.291638	17.7325	0	1	0
2020/2021	Mendel	Cash crop sowing	209	2	4	30-60cm	30	0.307286	20.6479	0	1	0
2020/2021	Mendel	Cash crop sowing	209	2	4	60-90cm	30	0.319348	22.0812	0	1	0
2020/2021	Mendel	Cash crop sowing	209	2	4	90-120cm	30	0.344237	23.1007	0	1	0
2020/2021	Mendel	Cash crop sowing	307	3	4	0-10cm	10	0.19684	0.511465	0	1	0
2020/2021	Mendel	Cash crop sowing	307	3	4	10-30cm	20	0.255562	10.5174	0	1	0
2020/2021	Mendel	Cash crop sowing	307	3	4	30-60cm	30	0.246991	2.55932	0	1	0
2020/2021	Mendel	Cash crop sowing	307	3	4	60-90cm	30	0.387143	42.4198	0	1	0
2020/2021	Mendel	Cash crop sowing	307	3	4	90-120cm	30	0.34855	24.3948	0	1	0
2020/2021	Mendel	Cash crop sowing	407	4	4	0-10cm	10	0.175195	-1.65307	0	1	0
2020/2021	Mendel	Cash crop sowing	407	4	4	10-30cm	20	0.259495	11.3038	0	1	0
2020/2021	Mendel	Cash crop sowing	407	4	4	30-60cm	30	0.379603	42.3428	0	1	0
2020/2021	Mendel	Cash crop sowing	407	4	4	60-90cm	30	0.347912	30.6504	0	1	0
2020/2021	Mendel	Cash crop sowing	407	4	4	90-120cm	30	0.265012	-0.666679	0	1	0
2021/2022	Mendel	Start Fallow	107	1	4	0-10cm	10	0.225732	3.92956	0	1	0
2021/2022	Mendel	Start Fallow	107	1	4	10-30cm	20	0.242909	3.21156	0	1	0
2021/2022	Mendel	Start Fallow	107	1	4	30-60cm	30	0.229684	6.84741	0	1	0
2021/2022	Mendel	Start Fallow	107	1	4	60-90cm	30	0.246035	14.0889	0	1	0
2021/2022	Mendel	Start Fallow	107	1	4	90-120cm	30	0.224154	11.4114	0	1	0
2021/2022	Mendel	Start Fallow	212	2	4	0-10cm	10	0.244701	5.82646	0	1	0
2021/2022	Mendel	Start Fallow	212	2	4	10-30cm	20	0.267048	8.03927	0	1	0
2021/2022	Mendel	Start Fallow	212	2	4	30-60cm	30	0.228784	6.57735	0	1	0
2021/2022	Mendel	Start Fallow	212	2	4	60-90cm	30	0.28233	24.9775	0	1	0
2021/2022	Mendel	Start Fallow	212	2	4	90-120cm	30	0.251612	19.6489	0	1	0
2021/2022	Mendel	Start Fallow	304	3	4	0-10cm	10	0.225732	3.92956	0	1	0
2021/2022	Mendel	Start Fallow	304	3	4	10-30cm	20	0.289593	12.5483	0	1	0
2021/2022	Mendel	Start Fallow	304	3	4	30-60cm	30	0.22609	5.76908	0	1	0
2021/2022	Mendel	Start Fallow	304	3	4	60-90cm	30	0.244118	13.5138	0	1	0
2021/2022	Mendel	Start Fallow	304	3	4	90-120cm	30	0.19491	2.63826	0	1	0
2021/2022	Mendel	Start Fallow	402	4	4	0-10cm	10	0.238963	5.25272	0	1	0
2021/2022	Mendel	Start Fallow	402	4	4	10-30cm	20	0.257526	6.13495	0	1	0
2021/2022	Mendel	Start Fallow	402	4	4	30-60cm	30	0.237834	9.2923	0	1	0
2021/2022	Mendel	Start Fallow	402	4	4	60-90cm	30	0.338301	41.7689	0	1	0
2021/2022	Mendel	Start Fallow	402	4	4	90-120cm	30	0.239188	15.9216	0	1	0
2021/2022	Mendel	Cover crop sowing	107	1	4	0-10cm	10	0.402337	21.5901	0	1	0
2021/2022	Mendel	Cover crop sowing	107	1	4	10-30cm	20	0.362108	27.0514	0	1	0
2021/2022	Mendel	Cover crop sowing	107	1	4	30-60cm	30	0.351475	43.3847	0	1	0
2021/2022	Mendel	Cover crop sowing	107	1	4	60-90cm	30	0.354684	46.6838	0	1	0
2021/2022	Mendel	Cover crop sowing	107	1	4	90-120cm	30	0.325383	41.78	0	1	0
2021/2022	Mendel	Cover crop sowing	212	2	4	0-10cm	10	0.368591	18.2155	0	1	0
2021/2022	Mendel	Cover crop sowing	212	2	4	10-30cm	20	0.352838	25.1973	0	1	0
2021/2022	Mendel	Cover crop sowing	212	2	4	30-60cm	30	0.311329	31.3409	0	1	0
2021/2022	Mendel	Cover crop sowing	212	2	4	60-90cm	30	0.326725	38.2961	0	1	0
2021/2022	Mendel	Cover crop sowing	212	2	4	90-120cm	30	0.306885	36.2306	0	1	0
2021/2022	Mendel	Cover crop sowing	304	3	4	0-10cm	10	0.27375	8.73136	0	1	0
2021/2022	Mendel	Cover crop sowing	304	3	4	10-30cm	20	0.362108	27.0514	0	1	0
2021/2022	Mendel	Cover crop sowing	304	3	4	30-60cm	30	0.336823	38.9891	0	1	0
2021/2022	Mendel	Cover crop sowing	304	3	4	60-90cm	30	0.332381	39.9928	0	1	0
2021/2022	Mendel	Cover crop sowing	304	3	4	90-120cm	30	0.294726	32.583	0	1	0
2021/2022	Mendel	Cover crop sowing	402	4	4	0-10cm	10	0.368356	18.192	0	1	0
2021/2022	Mendel	Cover crop sowing	402	4	4	10-30cm	20	0.334461	21.5219	0	1	0
2021/2022	Mendel	Cover crop sowing	402	4	4	30-60cm	30	0.369616	48.8269	0	1	0
2021/2022	Mendel	Cover crop sowing	402	4	4	60-90cm	30	0.344951	43.7639	0	1	0
2021/2022	Mendel	Cover crop sowing	402	4	4	90-120cm	30	0.337077	45.2882	0	1	0
2021/2022	Mendel	Cover crop termination	107	1	4	0-10cm	10	0.217959	3.15234	0	1	0
2021/2022	Mendel	Cover crop termination	107	1	4	10-30cm	20	0.285308	11.6914	0	1	0
2021/2022	Mendel	Cover crop termination	107	1	4	30-60cm	30	0.258681	15.5465	0	1	0
2021/2022	Mendel	Cover crop termination	107	1	4	60-90cm	30	0.298729	29.8973	0	1	0
2021/2022	Mendel	Cover crop termination	107	1	4	90-120cm	30	0.296044	32.9782	0	1	0
2021/2022	Mendel	Cover crop termination	212	2	4	0-10cm	10	0.237221	5.07852	0	1	0
2021/2022	Mendel	Cover crop termination	212	2	4	10-30cm	20	0.298633	14.3564	0	1	0
2021/2022	Mendel	Cover crop termination	212	2	4	30-60cm	30	0.273884	20.1075	0	1	0
2021/2022	Mendel	Cover crop termination	212	2	4	60-90cm	30	0.290584	27.4537	0	1	0
2021/2022	Mendel	Cover crop termination	212	2	4	90-120cm	30	0.301026	34.473	0	1	0
2021/2022	Mendel	Cover crop termination	304	3	4	0-10cm	10	0.199351	1.29151	0	1	0
2021/2022	Mendel	Cover crop termination	304	3	4	10-30cm	20	0.224588	-0.452731	0	1	0
2021/2022	Mendel	Cover crop termination	304	3	4	30-60cm	30	0.272795	19.7807	0	1	0
2021/2022	Mendel	Cover crop termination	304	3	4	60-90cm	30	0.312717	34.0935	0	1	0
2021/2022	Mendel	Cover crop termination	304	3	4	90-120cm	30	0.298928	33.8436	0	1	0
2021/2022	Mendel	Cover crop termination	402	4	4	0-10cm	10	0.232379	4.59433	0	1	0
2021/2022	Mendel	Cover crop termination	402	4	4	10-30cm	20	0.279631	10.556	0	1	0
2021/2022	Mendel	Cover crop termination	402	4	4	30-60cm	30	0.278006	21.3439	0	1	0
2021/2022	Mendel	Cover crop termination	402	4	4	60-90cm	30	0.259903	18.2495	0	1	0
2021/2022	Mendel	Cover crop termination	402	4	4	90-120cm	30	0.287701	30.4755	0	1	0
2021/2022	Mendel	Cash crop sowing	107	1	4	0-10cm	10	0.332225	14.5789	0	1	0
2021/2022	Mendel	Cash crop sowing	107	1	4	10-30cm	20	0.336381	21.906	0	1	0
2021/2022	Mendel	Cash crop sowing	107	1	4	30-60cm	30	0.318296	33.431	0	1	0
2021/2022	Mendel	Cash crop sowing	107	1	4	60-90cm	30	0.333765	40.4081	0	1	0
2021/2022	Mendel	Cash crop sowing	107	1	4	90-120cm	30	0.280696	28.374	0	1	0
2021/2022	Mendel	Cash crop sowing	212	2	4	0-10cm	10	0.311675	12.5239	0	1	0
2021/2022	Mendel	Cash crop sowing	212	2	4	10-30cm	20	0.35302	25.2337	0	1	0
2021/2022	Mendel	Cash crop sowing	212	2	4	30-60cm	30	0.348894	42.6105	0	1	0
2021/2022	Mendel	Cash crop sowing	212	2	4	60-90cm	30	0.325078	37.8019	0	1	0
2021/2022	Mendel	Cash crop sowing	212	2	4	90-120cm	30	0.290733	31.385	0	1	0
2021/2022	Mendel	Cash crop sowing	304	3	4	0-10cm	10	0.274936	8.84997	0	1	0
2021/2022	Mendel	Cash crop sowing	304	3	4	10-30cm	20	0.289709	12.5715	0	1	0
2021/2022	Mendel	Cash crop sowing	304	3	4	30-60cm	30	0.341084	40.2674	0	1	0
2021/2022	Mendel	Cash crop sowing	304	3	4	60-90cm	30	0.349353	45.0845	0	1	0
2021/2022	Mendel	Cash crop sowing	304	3	4	90-120cm	30	0.298024	33.5723	0	1	0
2021/2022	Mendel	Cash crop sowing	402	4	4	0-10cm	10	0.283483	9.70465	0	1	0
2021/2022	Mendel	Cash crop sowing	402	4	4	10-30cm	20	0.321935	19.0168	0	1	0
2021/2022	Mendel	Cash crop sowing	402	4	4	30-60cm	30	0.356485	44.8877	0	1	0
2021/2022	Mendel	Cash crop sowing	402	4	4	60-90cm	30	0.339698	42.1879	0	1	0
2021/2022	Mendel	Cash crop sowing	402	4	4	90-120cm	30	0.308339	36.6667	0	1	0
2020/2021	Mendel	Cover crop sowing	109	1	5	0-10cm	10	0.356401	15.6176	0	0	1
2020/2021	Mendel	Cover crop sowing	109	1	5	10-30cm	20	0.24533	2.46988	0	0	1
2020/2021	Mendel	Cover crop sowing	109	1	5	30-60cm	30	0.262546	14.2544	0	0	1
2020/2021	Mendel	Cover crop sowing	109	1	5	60-90cm	30	0.260063	9.90954	0	0	1
2020/2021	Mendel	Cover crop sowing	109	1	5	90-120cm	30	0.201814	2.22783	0	0	1
2020/2021	Mendel	Cover crop sowing	208	2	5	0-10cm	10	0.356401	15.6176	0	0	1
2020/2021	Mendel	Cover crop sowing	208	2	5	10-30cm	20	0.24533	2.46988	0	0	1
2020/2021	Mendel	Cover crop sowing	208	2	5	30-60cm	30	0.262546	14.2544	0	0	1
2020/2021	Mendel	Cover crop sowing	208	2	5	60-90cm	30	0.260063	9.90954	0	0	1
2020/2021	Mendel	Cover crop sowing	208	2	5	90-120cm	30	0.201814	2.22783	0	0	1
2020/2021	Mendel	Cover crop sowing	310	3	5	0-10cm	10	0.356401	15.6176	0	0	1
2020/2021	Mendel	Cover crop sowing	310	3	5	10-30cm	20	0.24533	2.46988	0	0	1
2020/2021	Mendel	Cover crop sowing	310	3	5	30-60cm	30	0.262546	14.2544	0	0	1
2020/2021	Mendel	Cover crop sowing	310	3	5	60-90cm	30	0.260063	9.90954	0	0	1
2020/2021	Mendel	Cover crop sowing	310	3	5	90-120cm	30	0.201814	2.22783	0	0	1
2020/2021	Mendel	Cover crop sowing	408	4	5	0-10cm	10	0.356401	15.6176	0	0	1
2020/2021	Mendel	Cover crop sowing	408	4	5	10-30cm	20	0.24533	2.46988	0	0	1
2020/2021	Mendel	Cover crop sowing	408	4	5	30-60cm	30	0.262546	14.2544	0	0	1
2020/2021	Mendel	Cover crop sowing	408	4	5	60-90cm	30	0.260063	9.90954	0	0	1
2020/2021	Mendel	Cover crop sowing	408	4	5	90-120cm	30	0.201814	2.22783	0	0	1
2020/2021	Mendel	Cover crop termination	109	1	5	0-10cm	10	0.207932	0.770693	0	0	1
2020/2021	Mendel	Cover crop termination	109	1	5	10-30cm	20	0.292048	11.8135	0	0	1
2020/2021	Mendel	Cover crop termination	109	1	5	30-60cm	30	0.236197	6.34973	0	0	1
2020/2021	Mendel	Cover crop termination	109	1	5	60-90cm	30	0.217377	-2.89641	0	0	1
2020/2021	Mendel	Cover crop termination	109	1	5	90-120cm	30	0.213796	5.82228	0	0	1
2020/2021	Mendel	Cover crop termination	208	2	5	0-10cm	10	0.234781	3.45566	0	0	1
2020/2021	Mendel	Cover crop termination	208	2	5	10-30cm	20	0.245812	2.56635	0	0	1
2020/2021	Mendel	Cover crop termination	208	2	5	30-60cm	30	0.277233	18.6606	0	0	1
2020/2021	Mendel	Cover crop termination	208	2	5	60-90cm	30	0.240298	3.97989	0	0	1
2020/2021	Mendel	Cover crop termination	208	2	5	90-120cm	30	0.280428	25.8119	0	0	1
2020/2021	Mendel	Cover crop termination	310	3	5	0-10cm	10	0.155785	-4.44403	0	0	1
2020/2021	Mendel	Cover crop termination	310	3	5	10-30cm	20	0.257919	4.98785	0	0	1
2020/2021	Mendel	Cover crop termination	310	3	5	30-60cm	30	0.2147	-0.0993159	0	0	1
2020/2021	Mendel	Cover crop termination	310	3	5	60-90cm	30	0.268211	12.3539	0	0	1
2020/2021	Mendel	Cover crop termination	310	3	5	90-120cm	30	0.243372	14.6951	0	0	1
2020/2021	Mendel	Cover crop termination	408	4	5	0-10cm	10	0.260983	6.07582	0	0	1
2020/2021	Mendel	Cover crop termination	408	4	5	10-30cm	20	0.25517	4.43796	0	0	1
2020/2021	Mendel	Cover crop termination	408	4	5	30-60cm	30	0.235107	6.02294	0	0	1
2020/2021	Mendel	Cover crop termination	408	4	5	60-90cm	30	0.262708	10.7032	0	0	1
2020/2021	Mendel	Cover crop termination	408	4	5	90-120cm	30	0.230885	10.9489	0	0	1
2020/2021	Mendel	Cover crop termination	108	1	5	0-10cm	10	0.243599	5.18731	0	0	1
2020/2021	Mendel	Cover crop termination	108	1	5	10-30cm	20	0.309434	21.2917	0	0	1
2020/2021	Mendel	Cover crop termination	108	1	5	30-60cm	30	0.273412	10.4856	0	0	1
2020/2021	Mendel	Cover crop termination	108	1	5	60-90cm	30	0.275011	8.78021	0	0	1
2020/2021	Mendel	Cover crop termination	108	1	5	90-120cm	30	0.2937	7.93956	0	0	1
2020/2021	Mendel	Cover crop termination	212	2	5	0-10cm	10	0.241472	4.97461	0	0	1
2020/2021	Mendel	Cover crop termination	212	2	5	10-30cm	20	0.259101	11.225	0	0	1
2020/2021	Mendel	Cover crop termination	212	2	5	30-60cm	30	0.270369	9.57261	0	0	1
2020/2021	Mendel	Cover crop termination	212	2	5	60-90cm	30	0.287041	12.3891	0	0	1
2020/2021	Mendel	Cover crop termination	212	2	5	90-120cm	30	0.287641	6.12188	0	0	1
2020/2021	Mendel	Cover crop termination	310	3	5	0-10cm	10	0.214025	2.22995	0	0	1
2020/2021	Mendel	Cover crop termination	310	3	5	10-30cm	20	0.240017	7.40823	0	0	1
2020/2021	Mendel	Cover crop termination	310	3	5	30-60cm	30	0.25013	3.50085	0	0	1
2020/2021	Mendel	Cover crop termination	310	3	5	60-90cm	30	0.320977	22.5699	0	0	1
2020/2021	Mendel	Cover crop termination	310	3	5	90-120cm	30	0.298171	9.28095	0	0	1
2020/2021	Mendel	Cover crop termination	411	4	5	0-10cm	10	0.22329	3.15649	0	0	1
2020/2021	Mendel	Cover crop termination	411	4	5	10-30cm	20	0.227409	4.88672	0	0	1
2020/2021	Mendel	Cover crop termination	411	4	5	30-60cm	30	0.273793	10.6	0	0	1
2020/2021	Mendel	Cover crop termination	411	4	5	60-90cm	30	0.323018	23.1822	0	0	1
2020/2021	Mendel	Cover crop termination	411	4	5	90-120cm	30	0.277242	3.00228	0	0	1
2020/2021	Mendel	Cash crop sowing	109	1	5	0-10cm	10	0.243742	4.35168	0	0	1
2020/2021	Mendel	Cash crop sowing	109	1	5	10-30cm	20	0.341167	21.6373	0	0	1
2020/2021	Mendel	Cash crop sowing	109	1	5	30-60cm	30	0.256258	12.3682	0	0	1
2020/2021	Mendel	Cash crop sowing	109	1	5	60-90cm	30	0.277331	15.09	0	0	1
2020/2021	Mendel	Cash crop sowing	109	1	5	90-120cm	30	0.203934	2.86361	0	0	1
2020/2021	Mendel	Cash crop sowing	208	2	5	0-10cm	10	0.23706	3.68349	0	0	1
2020/2021	Mendel	Cash crop sowing	208	2	5	10-30cm	20	0.262456	5.89521	0	0	1
2020/2021	Mendel	Cash crop sowing	208	2	5	30-60cm	30	0.24976	10.4186	0	0	1
2020/2021	Mendel	Cash crop sowing	208	2	5	60-90cm	30	0.288369	18.4013	0	0	1
2020/2021	Mendel	Cash crop sowing	208	2	5	90-120cm	30	0.298171	31.1348	0	0	1
2020/2021	Mendel	Cash crop sowing	310	3	5	0-10cm	10	0.212714	1.24888	0	0	1
2020/2021	Mendel	Cash crop sowing	310	3	5	10-30cm	20	0.287552	10.9145	0	0	1
2020/2021	Mendel	Cash crop sowing	310	3	5	30-60cm	30	0.244232	8.76044	0	0	1
2020/2021	Mendel	Cash crop sowing	310	3	5	60-90cm	30	0.328713	30.5046	0	0	1
2020/2021	Mendel	Cash crop sowing	310	3	5	90-120cm	30	0.224154	8.92978	0	0	1
2020/2021	Mendel	Cash crop sowing	408	4	5	0-10cm	10	0.218267	1.80421	0	0	1
2020/2021	Mendel	Cash crop sowing	408	4	5	10-30cm	20	0.25851	5.10592	0	0	1
2020/2021	Mendel	Cash crop sowing	408	4	5	30-60cm	30	0.275129	18.0295	0	0	1
2020/2021	Mendel	Cash crop sowing	408	4	5	60-90cm	30	0.27534	14.4926	0	0	1
2020/2021	Mendel	Cash crop sowing	408	4	5	90-120cm	30	0.279032	25.3933	0	0	1
2020/2021	Mendel	Cash crop sowing	108	1	5	0-10cm	10	0.251271	5.95451	0	0	1
2020/2021	Mendel	Cash crop sowing	108	1	5	10-30cm	20	0.27944	15.2929	0	0	1
2020/2021	Mendel	Cash crop sowing	108	1	5	30-60cm	30	0.317291	23.6494	0	0	1
2020/2021	Mendel	Cash crop sowing	108	1	5	60-90cm	30	0.319348	22.0812	0	0	1
2020/2021	Mendel	Cash crop sowing	108	1	5	90-120cm	30	0.333546	19.8935	0	0	1
2020/2021	Mendel	Cash crop sowing	212	2	5	0-10cm	10	0.257574	6.58485	0	0	1
2020/2021	Mendel	Cash crop sowing	212	2	5	10-30cm	20	0.290615	17.5279	0	0	1
2020/2021	Mendel	Cash crop sowing	212	2	5	30-60cm	30	0.364965	37.9515	0	0	1
2020/2021	Mendel	Cash crop sowing	212	2	5	60-90cm	30	0.272896	8.14556	0	0	1
2020/2021	Mendel	Cash crop sowing	212	2	5	90-120cm	30	0.305334	11.4299	0	0	1
2020/2021	Mendel	Cash crop sowing	312	3	5	0-10cm	10	0.220533	2.88073	0	0	1
2020/2021	Mendel	Cash crop sowing	312	3	5	10-30cm	20	0.291638	17.7325	0	0	1
2020/2021	Mendel	Cash crop sowing	312	3	5	30-60cm	30	0.28088	12.726	0	0	1
2020/2021	Mendel	Cash crop sowing	312	3	5	60-90cm	30	0.295294	14.865	0	0	1
2020/2021	Mendel	Cash crop sowing	312	3	5	90-120cm	30	0.339944	21.813	0	0	1
2020/2021	Mendel	Cash crop sowing	411	4	5	0-10cm	10	0.209436	1.77107	0	0	1
2020/2021	Mendel	Cash crop sowing	411	4	5	10-30cm	20	0.248725	9.14991	0	0	1
2020/2021	Mendel	Cash crop sowing	411	4	5	30-60cm	30	0.304309	19.7546	0	0	1
2020/2021	Mendel	Cash crop sowing	411	4	5	60-90cm	30	0.321385	22.6922	0	0	1
2020/2021	Mendel	Cash crop sowing	411	4	5	90-120cm	30	0.356152	26.6752	0	0	1
2021/2022	Mendel	Start Fallow	109	1	5	0-10cm	10	0.253383	6.69471	0	0	1
2021/2022	Mendel	Start Fallow	109	1	5	10-30cm	20	0.257526	6.13495	0	0	1
2021/2022	Mendel	Start Fallow	109	1	5	30-60cm	30	0.244232	11.212	0	0	1
2021/2022	Mendel	Start Fallow	109	1	5	60-90cm	30	0.25278	16.1124	0	0	1
2021/2022	Mendel	Start Fallow	109	1	5	90-120cm	30	0.23446	14.5031	0	0	1
2021/2022	Mendel	Start Fallow	208	2	5	0-10cm	10	0.201722	1.52855	0	0	1
2021/2022	Mendel	Start Fallow	208	2	5	10-30cm	20	0.297804	14.1905	0	0	1
2021/2022	Mendel	Start Fallow	208	2	5	30-60cm	30	0.229684	6.84741	0	0	1
2021/2022	Mendel	Start Fallow	208	2	5	60-90cm	30	0.272362	21.9871	0	0	1
2021/2022	Mendel	Start Fallow	208	2	5	90-120cm	30	0.214899	8.63494	0	0	1
2021/2022	Mendel	Start Fallow	310	3	5	0-10cm	10	0.23232	4.58844	0	0	1
2021/2022	Mendel	Start Fallow	310	3	5	10-30cm	20	0.342252	23.0802	0	0	1
2021/2022	Mendel	Start Fallow	310	3	5	30-60cm	30	0.265637	17.6333	0	0	1
2021/2022	Mendel	Start Fallow	310	3	5	60-90cm	30	0.23271	10.0916	0	0	1
2021/2022	Mendel	Start Fallow	310	3	5	90-120cm	30	0.211227	7.53332	0	0	1
2021/2022	Mendel	Start Fallow	408	4	5	0-10cm	10	0.210871	2.4435	0	0	1
2021/2022	Mendel	Start Fallow	408	4	5	10-30cm	20	0.269408	8.51129	0	0	1
2021/2022	Mendel	Start Fallow	408	4	5	30-60cm	30	0.244232	11.212	0	0	1
2021/2022	Mendel	Start Fallow	408	4	5	60-90cm	30	0.257632	17.568	0	0	1
2021/2022	Mendel	Start Fallow	408	4	5	90-120cm	30	0.244899	17.6348	0	0	1
2021/2022	Mendel	Cover crop sowing	109	1	5	0-10cm	10	0.375061	18.8624	0	0	1
2021/2022	Mendel	Cover crop sowing	109	1	5	10-30cm	20	0.373073	29.2443	0	0	1
2021/2022	Mendel	Cover crop sowing	109	1	5	30-60cm	30	0.32313	34.8811	0	0	1
2021/2022	Mendel	Cover crop sowing	109	1	5	60-90cm	30	0.334489	40.6251	0	0	1
2021/2022	Mendel	Cover crop sowing	109	1	5	90-120cm	30	0.314585	38.5408	0	0	1
2021/2022	Mendel	Cover crop sowing	208	2	5	0-10cm	10	0.410188	22.3752	0	0	1
2021/2022	Mendel	Cover crop sowing	208	2	5	10-30cm	20	0.367933	28.2164	0	0	1
2021/2022	Mendel	Cover crop sowing	208	2	5	30-60cm	30	0.318507	33.4942	0	0	1
2021/2022	Mendel	Cover crop sowing	208	2	5	60-90cm	30	0.216044	5.09154	0	0	1
2021/2022	Mendel	Cover crop sowing	208	2	5	90-120cm	30	0.320943	40.448	0	0	1
2021/2022	Mendel	Cover crop sowing	310	3	5	0-10cm	10	0.309055	12.2619	0	0	1
2021/2022	Mendel	Cover crop sowing	310	3	5	10-30cm	20	0.329786	20.5869	0	0	1
2021/2022	Mendel	Cover crop sowing	310	3	5	30-60cm	30	0.364968	47.4327	0	0	1
2021/2022	Mendel	Cover crop sowing	310	3	5	60-90cm	30	0.3822	54.9386	0	0	1
2021/2022	Mendel	Cover crop sowing	310	3	5	90-120cm	30	0.304111	35.3985	0	0	1
2021/2022	Mendel	Cover crop sowing	408	4	5	0-10cm	10	0.331417	14.4981	0	0	1
2021/2022	Mendel	Cover crop sowing	408	4	5	10-30cm	20	0.2956	13.7498	0	0	1
2021/2022	Mendel	Cover crop sowing	408	4	5	30-60cm	30	0.387272	54.1238	0	0	1
2021/2022	Mendel	Cover crop sowing	408	4	5	60-90cm	30	0.379045	53.9919	0	0	1
2021/2022	Mendel	Cover crop sowing	408	4	5	90-120cm	30	0.376468	57.1055	0	0	1
2021/2022	Mendel	Cover crop termination	109	1	5	0-10cm	10	0.274285	8.78491	0	0	1
2021/2022	Mendel	Cover crop termination	109	1	5	10-30cm	20	0.316839	17.9975	0	0	1
2021/2022	Mendel	Cover crop termination	109	1	5	30-60cm	30	0.285784	23.6774	0	0	1
2021/2022	Mendel	Cover crop termination	109	1	5	60-90cm	30	0.285089	25.8052	0	0	1
2021/2022	Mendel	Cover crop termination	109	1	5	90-120cm	30	0.277367	27.3754	0	0	1
2021/2022	Mendel	Cover crop termination	208	2	5	0-10cm	10	0.236075	4.96384	0	0	1
2021/2022	Mendel	Cover crop termination	208	2	5	10-30cm	20	0.29292	13.2138	0	0	1
2021/2022	Mendel	Cover crop termination	208	2	5	30-60cm	30	0.258424	15.4695	0	0	1
2021/2022	Mendel	Cover crop termination	208	2	5	60-90cm	30	0.233265	10.2579	0	0	1
2021/2022	Mendel	Cover crop termination	208	2	5	90-120cm	30	0.302971	35.0564	0	0	1
2021/2022	Mendel	Cover crop termination	310	3	5	0-10cm	10	0.173604	-1.28317	0	0	1
2021/2022	Mendel	Cover crop termination	310	3	5	10-30cm	20	0.268199	8.26964	0	0	1
2021/2022	Mendel	Cover crop termination	310	3	5	30-60cm	30	0.236955	9.02869	0	0	1
2021/2022	Mendel	Cover crop termination	310	3	5	60-90cm	30	0.320757	36.5056	0	0	1
2021/2022	Mendel	Cover crop termination	310	3	5	90-120cm	30	0.269385	24.9806	0	0	1
2021/2022	Mendel	Cover crop termination	408	4	5	0-10cm	10	0.199274	1.2838	0	0	1
2021/2022	Mendel	Cover crop termination	408	4	5	10-30cm	20	0.241403	2.91043	0	0	1
2021/2022	Mendel	Cover crop termination	408	4	5	30-60cm	30	0.296352	26.8479	0	0	1
2021/2022	Mendel	Cover crop termination	408	4	5	60-90cm	30	0.33951	42.1316	0	0	1
2021/2022	Mendel	Cover crop termination	408	4	5	90-120cm	30	0.325008	41.6676	0	0	1
2021/2022	Mendel	Cash crop sowing	109	1	5	0-10cm	10	0.303686	11.725	0	0	1
2021/2022	Mendel	Cash crop sowing	109	1	5	10-30cm	20	0.335828	21.7953	0	0	1
2021/2022	Mendel	Cash crop sowing	109	1	5	30-60cm	30	0.363333	46.942	0	0	1
2021/2022	Mendel	Cash crop sowing	109	1	5	60-90cm	30	0.359238	48.05	0	0	1
2021/2022	Mendel	Cash crop sowing	109	1	5	90-120cm	30	0.336854	45.2215	0	0	1
2021/2022	Mendel	Cash crop sowing	208	2	5	0-10cm	10	0.317992	13.1556	0	0	1
2021/2022	Mendel	Cash crop sowing	208	2	5	10-30cm	20	0.34909	24.4477	0	0	1
2021/2022	Mendel	Cash crop sowing	208	2	5	30-60cm	30	0.326514	35.8964	0	0	1
2021/2022	Mendel	Cash crop sowing	208	2	5	60-90cm	30	0.303312	31.272	0	0	1
2021/2022	Mendel	Cash crop sowing	208	2	5	90-120cm	30	0.338745	45.7887	0	0	1
2021/2022	Mendel	Cash crop sowing	310	3	5	0-10cm	10	0.233349	4.69126	0	0	1
2021/2022	Mendel	Cash crop sowing	310	3	5	10-30cm	20	0.27466	9.56183	0	0	1
2021/2022	Mendel	Cash crop sowing	310	3	5	30-60cm	30	0.313993	32.14	0	0	1
2021/2022	Mendel	Cash crop sowing	310	3	5	60-90cm	30	0.359292	48.0661	0	0	1
2021/2022	Mendel	Cash crop sowing	310	3	5	90-120cm	30	0.304429	35.4939	0	0	1
2021/2022	Mendel	Cash crop sowing	408	4	5	0-10cm	10	0.252116	6.56798	0	0	1
2021/2022	Mendel	Cash crop sowing	408	4	5	10-30cm	20	0.268226	8.27495	0	0	1
2021/2022	Mendel	Cash crop sowing	408	4	5	30-60cm	30	0.365308	47.5346	0	0	1
2021/2022	Mendel	Cash crop sowing	408	4	5	60-90cm	30	0.382355	54.9851	0	0	1
2021/2022	Mendel	Cash crop sowing	408	4	5	90-120cm	30	0.348064	48.5843	0	0	1
2020/2021	Mendel	Cover crop sowing	106	1	6	0-10cm	10	0.356401	15.6176	0.5	0.5	0
2020/2021	Mendel	Cover crop sowing	106	1	6	10-30cm	20	0.24533	2.46988	0.5	0.5	0
2020/2021	Mendel	Cover crop sowing	106	1	6	30-60cm	30	0.262546	14.2544	0.5	0.5	0
2020/2021	Mendel	Cover crop sowing	106	1	6	60-90cm	30	0.260063	9.90954	0.5	0.5	0
2020/2021	Mendel	Cover crop sowing	106	1	6	90-120cm	30	0.201814	2.22783	0.5	0.5	0
2020/2021	Mendel	Cover crop sowing	209	2	6	0-10cm	10	0.356401	15.6176	0.5	0.5	0
2020/2021	Mendel	Cover crop sowing	209	2	6	10-30cm	20	0.24533	2.46988	0.5	0.5	0
2020/2021	Mendel	Cover crop sowing	209	2	6	30-60cm	30	0.262546	14.2544	0.5	0.5	0
2020/2021	Mendel	Cover crop sowing	209	2	6	60-90cm	30	0.260063	9.90954	0.5	0.5	0
2020/2021	Mendel	Cover crop sowing	209	2	6	90-120cm	30	0.201814	2.22783	0.5	0.5	0
2020/2021	Mendel	Cover crop sowing	309	3	6	0-10cm	10	0.356401	15.6176	0.5	0.5	0
2020/2021	Mendel	Cover crop sowing	309	3	6	10-30cm	20	0.24533	2.46988	0.5	0.5	0
2020/2021	Mendel	Cover crop sowing	309	3	6	30-60cm	30	0.262546	14.2544	0.5	0.5	0
2020/2021	Mendel	Cover crop sowing	309	3	6	60-90cm	30	0.260063	9.90954	0.5	0.5	0
2020/2021	Mendel	Cover crop sowing	309	3	6	90-120cm	30	0.201814	2.22783	0.5	0.5	0
2020/2021	Mendel	Cover crop sowing	401	4	6	0-10cm	10	0.356401	15.6176	0.5	0.5	0
2020/2021	Mendel	Cover crop sowing	401	4	6	10-30cm	20	0.24533	2.46988	0.5	0.5	0
2020/2021	Mendel	Cover crop sowing	401	4	6	30-60cm	30	0.262546	14.2544	0.5	0.5	0
2020/2021	Mendel	Cover crop sowing	401	4	6	60-90cm	30	0.260063	9.90954	0.5	0.5	0
2020/2021	Mendel	Cover crop sowing	401	4	6	90-120cm	30	0.201814	2.22783	0.5	0.5	0
2020/2021	Mendel	Cover crop termination	106	1	6	0-10cm	10	0.261767	6.15417	0.5	0.5	0
2020/2021	Mendel	Cover crop termination	106	1	6	10-30cm	20	0.241558	1.71557	0.5	0.5	0
2020/2021	Mendel	Cover crop termination	106	1	6	30-60cm	30	0.276467	18.4309	0.5	0.5	0
2020/2021	Mendel	Cover crop termination	106	1	6	60-90cm	30	0.255299	8.48036	0.5	0.5	0
2020/2021	Mendel	Cover crop termination	106	1	6	90-120cm	30	0.248728	16.302	0.5	0.5	0
2020/2021	Mendel	Cover crop termination	209	2	6	0-10cm	10	0.286429	8.62041	0.5	0.5	0
2020/2021	Mendel	Cover crop termination	209	2	6	10-30cm	20	0.241944	1.79273	0.5	0.5	0
2020/2021	Mendel	Cover crop termination	209	2	6	30-60cm	30	0.283771	20.622	0.5	0.5	0
2020/2021	Mendel	Cover crop termination	209	2	6	60-90cm	30	0.261925	10.4682	0.5	0.5	0
2020/2021	Mendel	Cover crop termination	209	2	6	90-120cm	30	0.290867	28.9435	0.5	0.5	0
2020/2021	Mendel	Cover crop termination	309	3	6	0-10cm	10	0.244701	4.44758	0.5	0.5	0
2020/2021	Mendel	Cover crop termination	309	3	6	10-30cm	20	0.249698	3.34361	0.5	0.5	0
2020/2021	Mendel	Cover crop termination	309	3	6	30-60cm	30	0.244967	8.98084	0.5	0.5	0
2020/2021	Mendel	Cover crop termination	309	3	6	60-90cm	30	0.259971	9.8819	0.5	0.5	0
2020/2021	Mendel	Cover crop termination	309	3	6	90-120cm	30	0.273277	23.6667	0.5	0.5	0
2020/2021	Mendel	Cover crop termination	401	4	6	0-10cm	10	0.279193	7.89683	0.5	0.5	0
2020/2021	Mendel	Cover crop termination	401	4	6	10-30cm	20	0.233497	0.103469	0.5	0.5	0
2020/2021	Mendel	Cover crop termination	401	4	6	30-60cm	30	0.207317	-2.31409	0.5	0.5	0
2020/2021	Mendel	Cover crop termination	401	4	6	60-90cm	30	0.266635	11.8812	0.5	0.5	0
2020/2021	Mendel	Cover crop termination	401	4	6	90-120cm	30	0.268151	22.1288	0.5	0.5	0
2020/2021	Mendel	Cover crop termination	103	1	6	0-10cm	10	0.244664	5.29388	0.5	0.5	0
2020/2021	Mendel	Cover crop termination	103	1	6	10-30cm	20	0.273807	14.1663	0.5	0.5	0
2020/2021	Mendel	Cover crop termination	103	1	6	30-60cm	30	0.308082	20.8866	0.5	0.5	0
2020/2021	Mendel	Cover crop termination	103	1	6	60-90cm	30	0.286259	12.1546	0.5	0.5	0
2020/2021	Mendel	Cover crop termination	103	1	6	90-120cm	30	0.286434	5.75993	0.5	0.5	0
2020/2021	Mendel	Cover crop termination	202	2	6	0-10cm	10	0.224327	3.26017	0.5	0.5	0
2020/2021	Mendel	Cover crop termination	202	2	6	10-30cm	20	0.246976	8.8001	0.5	0.5	0
2020/2021	Mendel	Cover crop termination	202	2	6	30-60cm	30	0.317291	23.6494	0.5	0.5	0
2020/2021	Mendel	Cover crop termination	202	2	6	60-90cm	30	0.316099	21.1066	0.5	0.5	0
2020/2021	Mendel	Cover crop termination	202	2	6	90-120cm	30	0.312144	13.4729	0.5	0.5	0
2020/2021	Mendel	Cover crop termination	309	3	6	0-10cm	10	0.220877	2.91514	0.5	0.5	0
2020/2021	Mendel	Cover crop termination	309	3	6	10-30cm	20	0.217237	2.85225	0.5	0.5	0
2020/2021	Mendel	Cover crop termination	309	3	6	30-60cm	30	0.297011	17.5654	0.5	0.5	0
2020/2021	Mendel	Cover crop termination	309	3	6	60-90cm	30	0.313267	20.257	0.5	0.5	0
2020/2021	Mendel	Cover crop termination	309	3	6	90-120cm	30	0.310488	12.9761	0.5	0.5	0
2020/2021	Mendel	Cover crop termination	404	4	6	0-10cm	10	0.229533	3.78077	0.5	0.5	0
2020/2021	Mendel	Cover crop termination	404	4	6	10-30cm	20	0.266223	12.6495	0.5	0.5	0
2020/2021	Mendel	Cover crop termination	404	4	6	30-60cm	30	0.290753	15.6879	0.5	0.5	0
2020/2021	Mendel	Cover crop termination	404	4	6	60-90cm	30	0.323018	23.1822	0.5	0.5	0
2020/2021	Mendel	Cover crop termination	404	4	6	90-120cm	30	0.320473	15.9715	0.5	0.5	0
2020/2021	Mendel	Cash crop sowing	106	1	6	0-10cm	10	0.273012	7.27875	0.5	0.5	0
2020/2021	Mendel	Cash crop sowing	106	1	6	10-30cm	20	0.326114	18.6267	0.5	0.5	0
2020/2021	Mendel	Cash crop sowing	106	1	6	30-60cm	30	0.375703	48.2016	0.5	0.5	0
2020/2021	Mendel	Cash crop sowing	106	1	6	60-90cm	30	0.351254	37.2669	0.5	0.5	0
2020/2021	Mendel	Cash crop sowing	106	1	6	90-120cm	30	0.280029	25.6922	0.5	0.5	0
2020/2021	Mendel	Cash crop sowing	209	2	6	0-10cm	10	0.280996	8.07714	0.5	0.5	0
2020/2021	Mendel	Cash crop sowing	209	2	6	10-30cm	20	0.314467	16.2974	0.5	0.5	0
2020/2021	Mendel	Cash crop sowing	209	2	6	30-60cm	30	0.292508	23.2432	0.5	0.5	0
2020/2021	Mendel	Cash crop sowing	209	2	6	60-90cm	30	0.268408	12.4131	0.5	0.5	0
2020/2021	Mendel	Cash crop sowing	209	2	6	90-120cm	30	0.259354	19.4896	0.5	0.5	0
2020/2021	Mendel	Cash crop sowing	309	3	6	0-10cm	10	0.269049	6.88242	0.5	0.5	0
2020/2021	Mendel	Cash crop sowing	309	3	6	10-30cm	20	0.368709	27.1459	0.5	0.5	0
2020/2021	Mendel	Cash crop sowing	309	3	6	30-60cm	30	0.313275	29.4731	0.5	0.5	0
2020/2021	Mendel	Cash crop sowing	309	3	6	60-90cm	30	0.229884	0.855699	0.5	0.5	0
2020/2021	Mendel	Cash crop sowing	309	3	6	90-120cm	30	0.297153	30.8293	0.5	0.5	0
2020/2021	Mendel	Cash crop sowing	401	4	6	0-10cm	10	0.254354	5.41287	0.5	0.5	0
2020/2021	Mendel	Cash crop sowing	401	4	6	10-30cm	20	0.281461	9.69609	0.5	0.5	0
2020/2021	Mendel	Cash crop sowing	401	4	6	30-60cm	30	0.313275	29.4731	0.5	0.5	0
2020/2021	Mendel	Cash crop sowing	401	4	6	60-90cm	30	0.250847	7.14468	0.5	0.5	0
2020/2021	Mendel	Cash crop sowing	401	4	6	90-120cm	30	0.224154	8.92978	0.5	0.5	0
2020/2021	Mendel	Cash crop sowing	103	1	6	0-10cm	10	0.236181	4.44553	0.5	0.5	0
2020/2021	Mendel	Cash crop sowing	103	1	6	10-30cm	20	0.242909	7.98675	0.5	0.5	0
2020/2021	Mendel	Cash crop sowing	103	1	6	30-60cm	30	0.274175	10.7144	0.5	0.5	0
2020/2021	Mendel	Cash crop sowing	103	1	6	60-90cm	30	0.319348	22.0812	0.5	0.5	0
2020/2021	Mendel	Cash crop sowing	103	1	6	90-120cm	30	0.329307	18.6218	0.5	0.5	0
2020/2021	Mendel	Cash crop sowing	202	2	6	0-10cm	10	0.259385	6.76593	0.5	0.5	0
2020/2021	Mendel	Cash crop sowing	202	2	6	10-30cm	20	0.262456	11.8962	0.5	0.5	0
2020/2021	Mendel	Cash crop sowing	202	2	6	30-60cm	30	0.281843	13.0147	0.5	0.5	0
2020/2021	Mendel	Cash crop sowing	202	2	6	60-90cm	30	0.317316	21.4716	0.5	0.5	0
2020/2021	Mendel	Cash crop sowing	202	2	6	90-120cm	30	0.344237	23.1007	0.5	0.5	0
2020/2021	Mendel	Cash crop sowing	309	3	6	0-10cm	10	0.250374	5.86489	0.5	0.5	0
2020/2021	Mendel	Cash crop sowing	309	3	6	10-30cm	20	0.252625	9.92992	0.5	0.5	0
2020/2021	Mendel	Cash crop sowing	309	3	6	30-60cm	30	0.304309	19.7546	0.5	0.5	0
2020/2021	Mendel	Cash crop sowing	309	3	6	60-90cm	30	0.578549	99.8416	0.5	0.5	0
2020/2021	Mendel	Cash crop sowing	309	3	6	90-120cm	30	0.356152	26.6752	0.5	0.5	0
2020/2021	Mendel	Cash crop sowing	404	4	6	0-10cm	10	0.265757	7.40317	0.5	0.5	0
2020/2021	Mendel	Cash crop sowing	404	4	6	10-30cm	20	0.220989	3.60279	0.5	0.5	0
2020/2021	Mendel	Cash crop sowing	404	4	6	30-60cm	30	0.281843	13.0147	0.5	0.5	0
2020/2021	Mendel	Cash crop sowing	404	4	6	60-90cm	30	0.358936	33.9575	0.5	0.5	0
2020/2021	Mendel	Cash crop sowing	404	4	6	90-120cm	30	0.32825	18.3048	0.5	0.5	0
2021/2022	Mendel	Start Fallow	106	1	6	0-10cm	10	0.234213	4.77768	0.5	0.5	0
2021/2022	Mendel	Start Fallow	106	1	6	10-30cm	20	0.28045	10.7197	0.5	0.5	0
2021/2022	Mendel	Start Fallow	106	1	6	30-60cm	30	0.237834	9.2923	0.5	0.5	0
2021/2022	Mendel	Start Fallow	106	1	6	60-90cm	30	0.266438	20.21	0.5	0.5	0
2021/2022	Mendel	Start Fallow	106	1	6	90-120cm	30	0.3518	49.7052	0.5	0.5	0
2021/2022	Mendel	Start Fallow	209	2	6	0-10cm	10	0.227609	4.11726	0.5	0.5	0
2021/2022	Mendel	Start Fallow	209	2	6	10-30cm	20	0.247753	4.18029	0.5	0.5	0
2021/2022	Mendel	Start Fallow	209	2	6	30-60cm	30	0.271319	19.3378	0.5	0.5	0
2021/2022	Mendel	Start Fallow	209	2	6	60-90cm	30	0.267029	20.3871	0.5	0.5	0
2021/2022	Mendel	Start Fallow	209	2	6	90-120cm	30	0.209397	6.98441	0.5	0.5	0
2021/2022	Mendel	Start Fallow	309	3	6	0-10cm	10	0.22667	4.02335	0.5	0.5	0
2021/2022	Mendel	Start Fallow	309	3	6	10-30cm	20	0.285517	11.7331	0.5	0.5	0
2021/2022	Mendel	Start Fallow	309	3	6	30-60cm	30	0.242399	10.6619	0.5	0.5	0
2021/2022	Mendel	Start Fallow	309	3	6	60-90cm	30	0.241251	12.6538	0.5	0.5	0
2021/2022	Mendel	Start Fallow	309	3	6	90-120cm	30	0.206661	6.16342	0.5	0.5	0
2021/2022	Mendel	Start Fallow	401	4	6	0-10cm	10	0.238963	5.25272	0.5	0.5	0
2021/2022	Mendel	Start Fallow	401	4	6	10-30cm	20	0.264436	7.51703	0.5	0.5	0
2021/2022	Mendel	Start Fallow	401	4	6	30-60cm	30	0.229684	6.84741	0.5	0.5	0
2021/2022	Mendel	Start Fallow	401	4	6	60-90cm	30	0.271372	21.69	0.5	0.5	0
2021/2022	Mendel	Start Fallow	401	4	6	90-120cm	30	0.267169	24.3158	0.5	0.5	0
2021/2022	Mendel	Cover crop sowing	106	1	6	0-10cm	10	0.38804	20.1604	0.5	0.5	0
2021/2022	Mendel	Cover crop sowing	106	1	6	10-30cm	20	0.381438	30.9174	0.5	0.5	0
2021/2022	Mendel	Cover crop sowing	106	1	6	30-60cm	30	0.358816	45.587	0.5	0.5	0
2021/2022	Mendel	Cover crop sowing	106	1	6	60-90cm	30	0.366991	50.3757	0.5	0.5	0
2021/2022	Mendel	Cover crop sowing	106	1	6	90-120cm	30	0.36434	53.4671	0.5	0.5	0
2021/2022	Mendel	Cover crop sowing	209	2	6	0-10cm	10	0.333485	14.7049	0.5	0.5	0
2021/2022	Mendel	Cover crop sowing	209	2	6	10-30cm	20	0.340912	22.8122	0.5	0.5	0
2021/2022	Mendel	Cover crop sowing	209	2	6	30-60cm	30	0.360495	46.0908	0.5	0.5	0
2021/2022	Mendel	Cover crop sowing	209	2	6	60-90cm	30	0.252578	16.0518	0.5	0.5	0
2021/2022	Mendel	Cover crop sowing	209	2	6	90-120cm	30	0.34346	47.2031	0.5	0.5	0
2021/2022	Mendel	Cover crop sowing	309	3	6	0-10cm	10	0.262638	7.62017	0.5	0.5	0
2021/2022	Mendel	Cover crop sowing	309	3	6	10-30cm	20	0.503664	55.3624	0.5	0.5	0
2021/2022	Mendel	Cover crop sowing	309	3	6	30-60cm	30	0.347089	42.0689	0.5	0.5	0
2021/2022	Mendel	Cover crop sowing	309	3	6	60-90cm	30	0.331249	39.6533	0.5	0.5	0
2021/2022	Mendel	Cover crop sowing	309	3	6	90-120cm	30	0.295679	32.8689	0.5	0.5	0
2021/2022	Mendel	Cover crop sowing	401	4	6	0-10cm	10	0.340721	15.4285	0.5	0.5	0
2021/2022	Mendel	Cover crop sowing	401	4	6	10-30cm	20	0.348059	24.2415	0.5	0.5	0
2021/2022	Mendel	Cover crop sowing	401	4	6	30-60cm	30	0.437095	69.0706	0.5	0.5	0
2021/2022	Mendel	Cover crop sowing	401	4	6	60-90cm	30	0.307231	32.4478	0.5	0.5	0
2021/2022	Mendel	Cover crop sowing	401	4	6	90-120cm	30	0.342248	46.8397	0.5	0.5	0
2021/2022	Mendel	Cover crop termination	106	1	6	0-10cm	10	0.251038	6.4602	0.5	0.5	0
2021/2022	Mendel	Cover crop termination	106	1	6	10-30cm	20	0.298684	14.3665	0.5	0.5	0
2021/2022	Mendel	Cover crop termination	106	1	6	30-60cm	30	0.267351	18.1477	0.5	0.5	0
2021/2022	Mendel	Cover crop termination	106	1	6	60-90cm	30	0.29342	28.3043	0.5	0.5	0
2021/2022	Mendel	Cover crop termination	106	1	6	90-120cm	30	0.29413	32.4041	0.5	0.5	0
2021/2022	Mendel	Cover crop termination	209	2	6	0-10cm	10	0.24327	5.68336	0.5	0.5	0
2021/2022	Mendel	Cover crop termination	209	2	6	10-30cm	20	0.265126	7.65489	0.5	0.5	0
2021/2022	Mendel	Cover crop termination	209	2	6	30-60cm	30	0.255122	14.4788	0.5	0.5	0
2021/2022	Mendel	Cover crop termination	209	2	6	60-90cm	30	0.195855	-0.965083	0.5	0.5	0
2021/2022	Mendel	Cover crop termination	209	2	6	90-120cm	30	0.275826	26.913	0.5	0.5	0
2021/2022	Mendel	Cover crop termination	309	3	6	0-10cm	10	0.166977	-1.94588	0.5	0.5	0
2021/2022	Mendel	Cover crop termination	309	3	6	10-30cm	20	0.198055	-5.75924	0.5	0.5	0
2021/2022	Mendel	Cover crop termination	309	3	6	30-60cm	30	0.26098	16.2363	0.5	0.5	0
2021/2022	Mendel	Cover crop termination	309	3	6	60-90cm	30	0.291757	27.8057	0.5	0.5	0
2021/2022	Mendel	Cover crop termination	309	3	6	90-120cm	30	0.26841	24.6883	0.5	0.5	0
2021/2022	Mendel	Cover crop termination	401	4	6	0-10cm	10	0.230674	4.42382	0.5	0.5	0
2021/2022	Mendel	Cover crop termination	401	4	6	10-30cm	20	0.280512	10.7321	0.5	0.5	0
2021/2022	Mendel	Cover crop termination	401	4	6	30-60cm	30	0.259436	15.7732	0.5	0.5	0
2021/2022	Mendel	Cover crop termination	401	4	6	60-90cm	30	0.278207	23.7407	0.5	0.5	0
2021/2022	Mendel	Cover crop termination	401	4	6	90-120cm	30	0.284673	29.5669	0.5	0.5	0
2021/2022	Mendel	Cash crop sowing	106	1	6	0-10cm	10	0.336303	14.9866	0.5	0.5	0
2021/2022	Mendel	Cash crop sowing	106	1	6	10-30cm	20	0.36414	27.4578	0.5	0.5	0
2021/2022	Mendel	Cash crop sowing	106	1	6	30-60cm	30	0.34866	42.5403	0.5	0.5	0
2021/2022	Mendel	Cash crop sowing	106	1	6	60-90cm	30	0.344421	43.6047	0.5	0.5	0
2021/2022	Mendel	Cash crop sowing	106	1	6	90-120cm	30	0.337594	45.4433	0.5	0.5	0
2021/2022	Mendel	Cash crop sowing	209	2	6	0-10cm	10	0.363962	17.7526	0.5	0.5	0
2021/2022	Mendel	Cash crop sowing	209	2	6	10-30cm	20	0.371012	28.8322	0.5	0.5	0
2021/2022	Mendel	Cash crop sowing	209	2	6	30-60cm	30	0.348168	42.3928	0.5	0.5	0
2021/2022	Mendel	Cash crop sowing	209	2	6	60-90cm	30	0.330907	39.5506	0.5	0.5	0
2021/2022	Mendel	Cash crop sowing	209	2	6	90-120cm	30	0.317095	39.2938	0.5	0.5	0
2021/2022	Mendel	Cash crop sowing	309	3	6	0-10cm	10	0.188281	0.184508	0.5	0.5	0
2021/2022	Mendel	Cash crop sowing	309	3	6	10-30cm	20	0.274748	9.57942	0.5	0.5	0
2021/2022	Mendel	Cash crop sowing	309	3	6	30-60cm	30	0.361786	46.478	0.5	0.5	0
2021/2022	Mendel	Cash crop sowing	309	3	6	60-90cm	30	0.337593	41.5565	0.5	0.5	0
2021/2022	Mendel	Cash crop sowing	309	3	6	90-120cm	30	0.276858	27.2225	0.5	0.5	0
2021/2022	Mendel	Cash crop sowing	401	4	6	0-10cm	10	0.188281	0.184508	0.5	0.5	0
2021/2022	Mendel	Cash crop sowing	401	4	6	10-30cm	20	0.274748	9.57942	0.5	0.5	0
2021/2022	Mendel	Cash crop sowing	401	4	6	30-60cm	30	0.361786	46.478	0.5	0.5	0
2021/2022	Mendel	Cash crop sowing	401	4	6	60-90cm	30	0.337593	41.5565	0.5	0.5	0
2021/2022	Mendel	Cash crop sowing	401	4	6	90-120cm	30	0.276858	27.2225	0.5	0.5	0
2020/2021	Mendel	Cover crop sowing	110	1	7	0-10cm	10	0.356401	15.6176	0.5	0	0.5
2020/2021	Mendel	Cover crop sowing	110	1	7	10-30cm	20	0.24533	2.46988	0.5	0	0.5
2020/2021	Mendel	Cover crop sowing	110	1	7	30-60cm	30	0.262546	14.2544	0.5	0	0.5
2020/2021	Mendel	Cover crop sowing	110	1	7	60-90cm	30	0.260063	9.90954	0.5	0	0.5
2020/2021	Mendel	Cover crop sowing	110	1	7	90-120cm	30	0.201814	2.22783	0.5	0	0.5
2020/2021	Mendel	Cover crop sowing	205	2	7	0-10cm	10	0.356401	15.6176	0.5	0	0.5
2020/2021	Mendel	Cover crop sowing	205	2	7	10-30cm	20	0.24533	2.46988	0.5	0	0.5
2020/2021	Mendel	Cover crop sowing	205	2	7	30-60cm	30	0.262546	14.2544	0.5	0	0.5
2020/2021	Mendel	Cover crop sowing	205	2	7	60-90cm	30	0.260063	9.90954	0.5	0	0.5
2020/2021	Mendel	Cover crop sowing	205	2	7	90-120cm	30	0.201814	2.22783	0.5	0	0.5
2020/2021	Mendel	Cover crop sowing	311	3	7	0-10cm	10	0.356401	15.6176	0.5	0	0.5
2020/2021	Mendel	Cover crop sowing	311	3	7	10-30cm	20	0.24533	2.46988	0.5	0	0.5
2020/2021	Mendel	Cover crop sowing	311	3	7	30-60cm	30	0.262546	14.2544	0.5	0	0.5
2020/2021	Mendel	Cover crop sowing	311	3	7	60-90cm	30	0.260063	9.90954	0.5	0	0.5
2020/2021	Mendel	Cover crop sowing	311	3	7	90-120cm	30	0.201814	2.22783	0.5	0	0.5
2020/2021	Mendel	Cover crop sowing	406	4	7	0-10cm	10	0.356401	15.6176	0.5	0	0.5
2020/2021	Mendel	Cover crop sowing	406	4	7	10-30cm	20	0.24533	2.46988	0.5	0	0.5
2020/2021	Mendel	Cover crop sowing	406	4	7	30-60cm	30	0.262546	14.2544	0.5	0	0.5
2020/2021	Mendel	Cover crop sowing	406	4	7	60-90cm	30	0.260063	9.90954	0.5	0	0.5
2020/2021	Mendel	Cover crop sowing	406	4	7	90-120cm	30	0.201814	2.22783	0.5	0	0.5
2020/2021	Mendel	Cover crop termination	110	1	7	0-10cm	10	0.263336	6.31108	0.5	0	0.5
2020/2021	Mendel	Cover crop termination	110	1	7	10-30cm	20	0.288776	11.1592	0.5	0	0.5
2020/2021	Mendel	Cover crop termination	110	1	7	30-60cm	30	0.18322	-9.5434	0.5	0	0.5
2020/2021	Mendel	Cover crop termination	110	1	7	60-90cm	30	0.243735	5.01113	0.5	0	0.5
2020/2021	Mendel	Cover crop termination	110	1	7	90-120cm	30	0.244517	15.0385	0.5	0	0.5
2020/2021	Mendel	Cover crop termination	205	2	7	0-10cm	10	0.273211	7.29862	0.5	0	0.5
2020/2021	Mendel	Cover crop termination	205	2	7	10-30cm	20	0.311947	15.7933	0.5	0	0.5
2020/2021	Mendel	Cover crop termination	205	2	7	30-60cm	30	0.234382	5.80533	0.5	0	0.5
2020/2021	Mendel	Cover crop termination	205	2	7	60-90cm	30	0.240298	3.97989	0.5	0	0.5
2020/2021	Mendel	Cover crop termination	205	2	7	90-120cm	30	0.230509	10.8363	0.5	0	0.5
2020/2021	Mendel	Cover crop termination	311	3	7	0-10cm	10	0.247777	4.75524	0.5	0	0.5
2020/2021	Mendel	Cover crop termination	311	3	7	10-30cm	20	0.245424	2.48882	0.5	0	0.5
2020/2021	Mendel	Cover crop termination	311	3	7	30-60cm	30	0.23547	6.13182	0.5	0	0.5
2020/2021	Mendel	Cover crop termination	311	3	7	60-90cm	30	0.249111	6.62399	0.5	0	0.5
2020/2021	Mendel	Cover crop termination	311	3	7	90-120cm	30	0.265404	21.3047	0.5	0	0.5
2020/2021	Mendel	Cover crop termination	406	4	7	0-10cm	10	0.277993	7.77684	0.5	0	0.5
2020/2021	Mendel	Cover crop termination	406	4	7	10-30cm	20	0.234262	0.256321	0.5	0	0.5
2020/2021	Mendel	Cover crop termination	406	4	7	30-60cm	30	0.253095	11.4192	0.5	0	0.5
2020/2021	Mendel	Cover crop termination	406	4	7	60-90cm	30	0.302425	22.6182	0.5	0	0.5
2020/2021	Mendel	Cover crop termination	406	4	7	90-120cm	30	0.29208	29.3074	0.5	0	0.5
2020/2021	Mendel	Cover crop termination	112	1	7	0-10cm	10	0.215049	2.33232	0.5	0	0.5
2020/2021	Mendel	Cover crop termination	112	1	7	10-30cm	20	0.23388	6.18083	0.5	0	0.5
2020/2021	Mendel	Cover crop termination	112	1	7	30-60cm	30	0.264317	7.75712	0.5	0	0.5
2020/2021	Mendel	Cover crop termination	112	1	7	60-90cm	30	0.303632	17.3664	0.5	0	0.5
2020/2021	Mendel	Cover crop termination	112	1	7	90-120cm	30	0.286836	5.88052	0.5	0	0.5
2020/2021	Mendel	Cover crop termination	208	2	7	0-10cm	10	0.235478	4.37527	0.5	0	0.5
2020/2021	Mendel	Cover crop termination	208	2	7	10-30cm	20	0.249698	9.34457	0.5	0	0.5
2020/2021	Mendel	Cover crop termination	208	2	7	30-60cm	30	0.267337	8.66311	0.5	0	0.5
2020/2021	Mendel	Cover crop termination	208	2	7	60-90cm	30	0.29096	13.5649	0.5	0	0.5
2020/2021	Mendel	Cover crop termination	208	2	7	90-120cm	30	0.351149	25.1744	0.5	0	0.5
2020/2021	Mendel	Cover crop termination	303	3	7	0-10cm	10	0.215049	2.33232	0.5	0	0.5
2020/2021	Mendel	Cover crop termination	303	3	7	10-30cm	20	0.23388	6.18083	0.5	0	0.5
2020/2021	Mendel	Cover crop termination	303	3	7	30-60cm	30	0.264317	7.75712	0.5	0	0.5
2020/2021	Mendel	Cover crop termination	303	3	7	60-90cm	30	0.303632	17.3664	0.5	0	0.5
2020/2021	Mendel	Cover crop termination	303	3	7	90-120cm	30	0.286836	5.88052	0.5	0	0.5
2020/2021	Mendel	Cover crop termination	406	4	7	0-10cm	10	0.168124	-2.36016	0.5	0	0.5
2020/2021	Mendel	Cover crop termination	406	4	7	10-30cm	20	0.224004	4.20573	0.5	0	0.5
2020/2021	Mendel	Cover crop termination	406	4	7	30-60cm	30	0.254582	4.83658	0.5	0	0.5
2020/2021	Mendel	Cover crop termination	406	4	7	60-90cm	30	0.348333	30.7768	0.5	0	0.5
2020/2021	Mendel	Cover crop termination	406	4	7	90-120cm	30	0.285631	5.51892	0.5	0	0.5
2020/2021	Mendel	Cash crop sowing	110	1	7	0-10cm	10	0.23706	3.68349	0.5	0	0.5
2020/2021	Mendel	Cash crop sowing	110	1	7	10-30cm	20	0.287552	10.9145	0.5	0	0.5
2020/2021	Mendel	Cash crop sowing	110	1	7	30-60cm	30	0.237834	6.84079	0.5	0	0.5
2020/2021	Mendel	Cash crop sowing	110	1	7	60-90cm	30	0.271372	13.3022	0.5	0	0.5
2020/2021	Mendel	Cash crop sowing	110	1	7	90-120cm	30	0.246811	15.7269	0.5	0	0.5
2020/2021	Mendel	Cash crop sowing	205	2	7	0-10cm	10	0.282	8.17748	0.5	0	0.5
2020/2021	Mendel	Cash crop sowing	205	2	7	10-30cm	20	0.38794	30.9921	0.5	0	0.5
2020/2021	Mendel	Cash crop sowing	205	2	7	30-60cm	30	0.257191	12.648	0.5	0	0.5
2020/2021	Mendel	Cash crop sowing	205	2	7	60-90cm	30	0.31089	25.1577	0.5	0	0.5
2020/2021	Mendel	Cash crop sowing	205	2	7	90-120cm	30	0.308423	34.2103	0.5	0	0.5
2020/2021	Mendel	Cash crop sowing	311	3	7	0-10cm	10	0.315803	11.5578	0.5	0	0.5
2020/2021	Mendel	Cash crop sowing	311	3	7	10-30cm	20	0.262456	5.89521	0.5	0	0.5
2020/2021	Mendel	Cash crop sowing	311	3	7	30-60cm	30	0.24976	10.4186	0.5	0	0.5
2020/2021	Mendel	Cash crop sowing	311	3	7	60-90cm	30	0.288369	18.4013	0.5	0	0.5
2020/2021	Mendel	Cash crop sowing	311	3	7	90-120cm	30	0.298171	31.1348	0.5	0	0.5
2020/2021	Mendel	Cash crop sowing	406	4	7	0-10cm	10	0.306449	10.6224	0.5	0	0.5
2020/2021	Mendel	Cash crop sowing	406	4	7	10-30cm	20	0.329317	19.2675	0.5	0	0.5
2020/2021	Mendel	Cash crop sowing	406	4	7	30-60cm	30	0.303319	26.4863	0.5	0	0.5
2020/2021	Mendel	Cash crop sowing	406	4	7	60-90cm	30	0.231767	1.42075	0.5	0	0.5
2020/2021	Mendel	Cash crop sowing	406	4	7	90-120cm	30	0.303281	32.6679	0.5	0	0.5
2020/2021	Mendel	Cash crop sowing	112	1	7	0-10cm	10	0.262109	7.03837	0.5	0	0.5
2020/2021	Mendel	Cash crop sowing	112	1	7	10-30cm	20	0.241944	7.79368	0.5	0	0.5
2020/2021	Mendel	Cash crop sowing	112	1	7	30-60cm	30	0.285704	14.1733	0.5	0	0.5
2020/2021	Mendel	Cash crop sowing	112	1	7	60-90cm	30	0.354679	32.6804	0.5	0	0.5
2020/2021	Mendel	Cash crop sowing	112	1	7	90-120cm	30	0.333546	19.8935	0.5	0	0.5
2020/2021	Mendel	Cash crop sowing	208	2	7	0-10cm	10	0.258479	6.67534	0.5	0	0.5
2020/2021	Mendel	Cash crop sowing	208	2	7	10-30cm	20	0.27944	15.2929	0.5	0	0.5
2020/2021	Mendel	Cash crop sowing	208	2	7	30-60cm	30	0.270369	9.57261	0.5	0	0.5
2020/2021	Mendel	Cash crop sowing	208	2	7	60-90cm	30	0.369674	37.1789	0.5	0	0.5
2020/2021	Mendel	Cash crop sowing	208	2	7	90-120cm	30	0.293092	7.7572	0.5	0	0.5
2020/2021	Mendel	Cash crop sowing	303	3	7	0-10cm	10	0.234426	4.27001	0.5	0	0.5
2020/2021	Mendel	Cash crop sowing	303	3	7	10-30cm	20	0.254582	10.3213	0.5	0	0.5
2020/2021	Mendel	Cash crop sowing	303	3	7	30-60cm	30	0.267526	8.71985	0.5	0	0.5
2020/2021	Mendel	Cash crop sowing	303	3	7	60-90cm	30	0.314278	20.5601	0.5	0	0.5
2020/2021	Mendel	Cash crop sowing	303	3	7	90-120cm	30	0.350715	25.0443	0.5	0	0.5
2020/2021	Mendel	Cash crop sowing	406	4	7	0-10cm	10	0.244131	5.24058	0.5	0	0.5
2020/2021	Mendel	Cash crop sowing	406	4	7	10-30cm	20	0.274409	14.2867	0.5	0	0.5
2020/2021	Mendel	Cash crop sowing	406	4	7	30-60cm	30	0.316285	23.3476	0.5	0	0.5
2020/2021	Mendel	Cash crop sowing	406	4	7	60-90cm	30	0.334749	26.7016	0.5	0	0.5
2020/2021	Mendel	Cash crop sowing	406	4	7	90-120cm	30	0.283025	4.73724	0.5	0	0.5
2021/2022	Mendel	Start Fallow	110	1	7	0-10cm	10	0.246622	6.01861	0.5	0	0.5
2021/2022	Mendel	Start Fallow	110	1	7	10-30cm	20	0.245812	3.79212	0.5	0	0.5
2021/2022	Mendel	Start Fallow	110	1	7	30-60cm	30	0.230585	7.11778	0.5	0	0.5
2021/2022	Mendel	Start Fallow	110	1	7	60-90cm	30	0.2494	15.0986	0.5	0	0.5
2021/2022	Mendel	Start Fallow	110	1	7	90-120cm	30	0.202121	4.80137	0.5	0	0.5
2021/2022	Mendel	Start Fallow	205	2	7	0-10cm	10	0.259223	7.27869	0.5	0	0.5
2021/2022	Mendel	Start Fallow	205	2	7	10-30cm	20	0.245812	3.79212	0.5	0	0.5
2021/2022	Mendel	Start Fallow	205	2	7	30-60cm	30	0.229684	6.84741	0.5	0	0.5
2021/2022	Mendel	Start Fallow	205	2	7	60-90cm	30	0.285344	25.8817	0.5	0	0.5
2021/2022	Mendel	Start Fallow	205	2	7	90-120cm	30	0.201216	4.5299	0.5	0	0.5
2021/2022	Mendel	Start Fallow	311	3	7	0-10cm	10	0.230432	4.39964	0.5	0	0.5
2021/2022	Mendel	Start Fallow	311	3	7	10-30cm	20	0.319741	18.578	0.5	0	0.5
2021/2022	Mendel	Start Fallow	311	3	7	30-60cm	30	0.309277	30.7254	0.5	0	0.5
2021/2022	Mendel	Start Fallow	311	3	7	60-90cm	30	0.270383	21.3933	0.5	0	0.5
2021/2022	Mendel	Start Fallow	311	3	7	90-120cm	30	0.226018	11.9706	0.5	0	0.5
2021/2022	Mendel	Start Fallow	406	4	7	0-10cm	10	0.219382	3.29462	0.5	0	0.5
2021/2022	Mendel	Start Fallow	406	4	7	10-30cm	20	0.28045	10.7197	0.5	0	0.5
2021/2022	Mendel	Start Fallow	406	4	7	30-60cm	30	0.220729	4.16105	0.5	0	0.5
2021/2022	Mendel	Start Fallow	406	4	7	60-90cm	30	0.269197	21.0377	0.5	0	0.5
2021/2022	Mendel	Start Fallow	406	4	7	90-120cm	30	0.233517	14.2204	0.5	0	0.5
2021/2022	Mendel	Cover crop sowing	110	1	7	0-10cm	10	0.336145	14.9709	0.5	0	0.5
2021/2022	Mendel	Cover crop sowing	110	1	7	10-30cm	20	0.337114	22.0525	0.5	0	0.5
2021/2022	Mendel	Cover crop sowing	110	1	7	30-60cm	30	0.363634	47.0323	0.5	0	0.5
2021/2022	Mendel	Cover crop sowing	110	1	7	60-90cm	30	0.330604	39.4596	0.5	0	0.5
2021/2022	Mendel	Cover crop sowing	110	1	7	90-120cm	30	0.298022	33.5717	0.5	0	0.5
2021/2022	Mendel	Cover crop sowing	205	2	7	0-10cm	10	0.40306	21.6624	0.5	0	0.5
2021/2022	Mendel	Cover crop sowing	205	2	7	10-30cm	20	0.377961	30.222	0.5	0	0.5
2021/2022	Mendel	Cover crop sowing	205	2	7	30-60cm	30	0.352765	43.7718	0.5	0	0.5
2021/2022	Mendel	Cover crop sowing	205	2	7	60-90cm	30	0.1818	-5.18159	0.5	0	0.5
2021/2022	Mendel	Cover crop sowing	205	2	7	90-120cm	30	0.309663	37.0641	0.5	0	0.5
2021/2022	Mendel	Cover crop sowing	311	3	7	0-10cm	10	0.291625	10.5188	0.5	0	0.5
2021/2022	Mendel	Cover crop sowing	311	3	7	10-30cm	20	0.273006	9.23099	0.5	0	0.5
2021/2022	Mendel	Cover crop sowing	311	3	7	30-60cm	30	0.356106	44.774	0.5	0	0.5
2021/2022	Mendel	Cover crop sowing	311	3	7	60-90cm	30	0.381236	54.6493	0.5	0	0.5
2021/2022	Mendel	Cover crop sowing	311	3	7	90-120cm	30	0.329946	43.149	0.5	0	0.5
2021/2022	Mendel	Cover crop sowing	406	4	7	0-10cm	10	0.610143	42.3707	0.5	0	0.5
2021/2022	Mendel	Cover crop sowing	406	4	7	10-30cm	20	0.332899	21.2095	0.5	0	0.5
2021/2022	Mendel	Cover crop sowing	406	4	7	30-60cm	30	0.360393	46.06	0.5	0	0.5
2021/2022	Mendel	Cover crop sowing	406	4	7	60-90cm	30	0.345597	43.9577	0.5	0	0.5
2021/2022	Mendel	Cover crop sowing	406	4	7	90-120cm	30	0.324854	41.6213	0.5	0	0.5
2021/2022	Mendel	Cover crop termination	110	1	7	0-10cm	10	0.242685	5.62486	0.5	0	0.5
2021/2022	Mendel	Cover crop termination	110	1	7	10-30cm	20	0.279913	10.6124	0.5	0	0.5
2021/2022	Mendel	Cover crop termination	110	1	7	30-60cm	30	0.275183	20.4972	0.5	0	0.5
2021/2022	Mendel	Cover crop termination	110	1	7	60-90cm	30	0.267387	20.4945	0.5	0	0.5
2021/2022	Mendel	Cover crop termination	110	1	7	90-120cm	30	0.261194	22.5234	0.5	0	0.5
2021/2022	Mendel	Cover crop termination	205	2	7	0-10cm	10	0.24031	5.38739	0.5	0	0.5
2021/2022	Mendel	Cover crop termination	205	2	7	10-30cm	20	0.296449	13.9194	0.5	0	0.5
2021/2022	Mendel	Cover crop termination	205	2	7	30-60cm	30	0.265864	17.7014	0.5	0	0.5
2021/2022	Mendel	Cover crop termination	205	2	7	60-90cm	30	0.211113	3.61245	0.5	0	0.5
2021/2022	Mendel	Cover crop termination	205	2	7	90-120cm	30	0.30253	34.9243	0.5	0	0.5
2021/2022	Mendel	Cover crop termination	311	3	7	0-10cm	10	0.175443	-1.09933	0.5	0	0.5
2021/2022	Mendel	Cover crop termination	311	3	7	10-30cm	20	0.218916	-1.58707	0.5	0	0.5
2021/2022	Mendel	Cover crop termination	311	3	7	30-60cm	30	0.286354	23.8483	0.5	0	0.5
2021/2022	Mendel	Cover crop termination	311	3	7	60-90cm	30	0.340472	42.4202	0.5	0	0.5
2021/2022	Mendel	Cover crop termination	311	3	7	90-120cm	30	0.286882	30.2297	0.5	0	0.5
2021/2022	Mendel	Cover crop termination	406	4	7	0-10cm	10	0.225121	3.86853	0.5	0	0.5
2021/2022	Mendel	Cover crop termination	406	4	7	10-30cm	20	0.269532	8.53608	0.5	0	0.5
2021/2022	Mendel	Cover crop termination	406	4	7	30-60cm	30	0.301349	28.3469	0.5	0	0.5
2021/2022	Mendel	Cover crop termination	406	4	7	60-90cm	30	0.28353	25.3374	0.5	0	0.5
2021/2022	Mendel	Cover crop termination	406	4	7	90-120cm	30	0.298734	33.7853	0.5	0	0.5
2021/2022	Mendel	Cash crop sowing	110	1	7	0-10cm	10	0.305116	11.868	0.5	0	0.5
2021/2022	Mendel	Cash crop sowing	110	1	7	10-30cm	20	0.329665	20.5627	0.5	0	0.5
2021/2022	Mendel	Cash crop sowing	110	1	7	30-60cm	30	0.350828	43.1907	0.5	0	0.5
2021/2022	Mendel	Cash crop sowing	110	1	7	60-90cm	30	0.363992	49.4761	0.5	0	0.5
2021/2022	Mendel	Cash crop sowing	110	1	7	90-120cm	30	0.343949	47.35	0.5	0	0.5
2021/2022	Mendel	Cash crop sowing	205	2	7	0-10cm	10	0.315633	12.9197	0.5	0	0.5
2021/2022	Mendel	Cash crop sowing	205	2	7	10-30cm	20	0.354158	25.4613	0.5	0	0.5
2021/2022	Mendel	Cash crop sowing	205	2	7	30-60cm	30	0.35104	43.2543	0.5	0	0.5
2021/2022	Mendel	Cash crop sowing	205	2	7	60-90cm	30	0.311025	33.5859	0.5	0	0.5
2021/2022	Mendel	Cash crop sowing	205	2	7	90-120cm	30	0.335669	44.8659	0.5	0	0.5
2021/2022	Mendel	Cash crop sowing	311	3	7	0-10cm	10	0.249437	6.30013	0.5	0	0.5
2021/2022	Mendel	Cash crop sowing	311	3	7	10-30cm	20	0.274468	9.52334	0.5	0	0.5
2021/2022	Mendel	Cash crop sowing	311	3	7	30-60cm	30	0.358919	45.6178	0.5	0	0.5
2021/2022	Mendel	Cash crop sowing	311	3	7	60-90cm	30	0.371528	51.7368	0.5	0	0.5
2021/2022	Mendel	Cash crop sowing	311	3	7	90-120cm	30	0.346679	48.1689	0.5	0	0.5
2021/2022	Mendel	Cash crop sowing	406	4	7	0-10cm	10	0.269608	8.31722	0.5	0	0.5
2021/2022	Mendel	Cash crop sowing	406	4	7	10-30cm	20	0.267782	8.18615	0.5	0	0.5
2021/2022	Mendel	Cash crop sowing	406	4	7	30-60cm	30	0.344205	41.2036	0.5	0	0.5
2021/2022	Mendel	Cash crop sowing	406	4	7	60-90cm	30	0.355465	46.9179	0.5	0	0.5
2021/2022	Mendel	Cash crop sowing	406	4	7	90-120cm	30	0.31769	39.4722	0.5	0	0.5
2020/2021	Mendel	Cover crop sowing	102	1	8	0-10cm	10	0.356401	15.6176	0	0.5	0.5
2020/2021	Mendel	Cover crop sowing	102	1	8	10-30cm	20	0.24533	2.46988	0	0.5	0.5
2020/2021	Mendel	Cover crop sowing	102	1	8	30-60cm	30	0.262546	14.2544	0	0.5	0.5
2020/2021	Mendel	Cover crop sowing	102	1	8	60-90cm	30	0.260063	9.90954	0	0.5	0.5
2020/2021	Mendel	Cover crop sowing	102	1	8	90-120cm	30	0.201814	2.22783	0	0.5	0.5
2020/2021	Mendel	Cover crop sowing	210	2	8	0-10cm	10	0.356401	15.6176	0	0.5	0.5
2020/2021	Mendel	Cover crop sowing	210	2	8	10-30cm	20	0.24533	2.46988	0	0.5	0.5
2020/2021	Mendel	Cover crop sowing	210	2	8	30-60cm	30	0.262546	14.2544	0	0.5	0.5
2020/2021	Mendel	Cover crop sowing	210	2	8	60-90cm	30	0.260063	9.90954	0	0.5	0.5
2020/2021	Mendel	Cover crop sowing	210	2	8	90-120cm	30	0.201814	2.22783	0	0.5	0.5
2020/2021	Mendel	Cover crop sowing	307	3	8	0-10cm	10	0.356401	15.6176	0	0.5	0.5
2020/2021	Mendel	Cover crop sowing	307	3	8	10-30cm	20	0.24533	2.46988	0	0.5	0.5
2020/2021	Mendel	Cover crop sowing	307	3	8	30-60cm	30	0.262546	14.2544	0	0.5	0.5
2020/2021	Mendel	Cover crop sowing	307	3	8	60-90cm	30	0.260063	9.90954	0	0.5	0.5
2020/2021	Mendel	Cover crop sowing	307	3	8	90-120cm	30	0.201814	2.22783	0	0.5	0.5
2020/2021	Mendel	Cover crop sowing	403	4	8	0-10cm	10	0.356401	15.6176	0	0.5	0.5
2020/2021	Mendel	Cover crop sowing	403	4	8	10-30cm	20	0.24533	2.46988	0	0.5	0.5
2020/2021	Mendel	Cover crop sowing	403	4	8	30-60cm	30	0.262546	14.2544	0	0.5	0.5
2020/2021	Mendel	Cover crop sowing	403	4	8	60-90cm	30	0.260063	9.90954	0	0.5	0.5
2020/2021	Mendel	Cover crop sowing	403	4	8	90-120cm	30	0.201814	2.22783	0	0.5	0.5
2020/2021	Mendel	Cover crop termination	102	1	8	0-10cm	10	0.270038	6.98132	0	0.5	0.5
2020/2021	Mendel	Cover crop termination	102	1	8	10-30cm	20	0.296155	12.635	0	0.5	0.5
2020/2021	Mendel	Cover crop termination	102	1	8	30-60cm	30	0.236197	6.34973	0	0.5	0.5
2020/2021	Mendel	Cover crop termination	102	1	8	60-90cm	30	0.255299	8.48036	0	0.5	0.5
2020/2021	Mendel	Cover crop termination	102	1	8	90-120cm	30	0.276051	24.4987	0	0.5	0.5
2020/2021	Mendel	Cover crop termination	210	2	8	0-10cm	10	0.248934	4.87091	0	0.5	0.5
2020/2021	Mendel	Cover crop termination	210	2	8	10-30cm	20	0.268212	7.04636	0	0.5	0.5
2020/2021	Mendel	Cover crop termination	210	2	8	30-60cm	30	0.319307	31.2829	0	0.5	0.5
2020/2021	Mendel	Cover crop termination	210	2	8	60-90cm	30	0.253748	8.01495	0	0.5	0.5
2020/2021	Mendel	Cover crop termination	210	2	8	90-120cm	30	0.184571	-2.94502	0	0.5	0.5
2020/2021	Mendel	Cover crop termination	307	3	8	0-10cm	10	0.210871	1.06462	0	0.5	0.5
2020/2021	Mendel	Cover crop termination	307	3	8	10-30cm	20	0.251648	3.73362	0	0.5	0.5
2020/2021	Mendel	Cover crop termination	307	3	8	30-60cm	30	0.244232	8.76044	0	0.5	0.5
2020/2021	Mendel	Cover crop termination	307	3	8	60-90cm	30	0.250268	6.97099	0	0.5	0.5
2020/2021	Mendel	Cover crop termination	307	3	8	90-120cm	30	0.227138	9.82508	0	0.5	0.5
2020/2021	Mendel	Cover crop termination	403	4	8	0-10cm	10	0.285622	8.5397	0	0.5	0.5
2020/2021	Mendel	Cover crop termination	403	4	8	10-30cm	20	0.269408	7.28552	0	0.5	0.5
2020/2021	Mendel	Cover crop termination	403	4	8	30-60cm	30	0.216823	0.537463	0	0.5	0.5
2020/2021	Mendel	Cover crop termination	403	4	8	60-90cm	30	0.259581	9.7648	0	0.5	0.5
2020/2021	Mendel	Cover crop termination	403	4	8	90-120cm	30	0.261885	20.2492	0	0.5	0.5
2020/2021	Mendel	Cover crop termination	107	1	8	0-10cm	10	0.228837	3.71114	0	0.5	0.5
2020/2021	Mendel	Cover crop termination	107	1	8	10-30cm	20	0.260678	11.5405	0	0.5	0.5
2020/2021	Mendel	Cover crop termination	107	1	8	30-60cm	30	0.252724	4.27909	0	0.5	0.5
2020/2021	Mendel	Cover crop termination	107	1	8	60-90cm	30	0.280422	10.4033	0	0.5	0.5
2020/2021	Mendel	Cover crop termination	107	1	8	90-120cm	30	0.292889	7.69644	0	0.5	0.5
2020/2021	Mendel	Cover crop termination	206	2	8	0-10cm	10	0.225019	3.32937	0	0.5	0.5
2020/2021	Mendel	Cover crop termination	206	2	8	10-30cm	20	0.24465	8.33483	0	0.5	0.5
2020/2021	Mendel	Cover crop termination	206	2	8	30-60cm	30	0.282228	13.1304	0	0.5	0.5
2020/2021	Mendel	Cover crop termination	206	2	8	60-90cm	30	0.265821	6.02316	0	0.5	0.5
2020/2021	Mendel	Cover crop termination	206	2	8	90-120cm	30	0.29208	7.45355	0	0.5	0.5
2020/2021	Mendel	Cover crop termination	304	3	8	0-10cm	10	0.198507	0.678146	0	0.5	0.5
2020/2021	Mendel	Cover crop termination	304	3	8	10-30cm	20	0.258313	11.0675	0	0.5	0.5
2020/2021	Mendel	Cover crop termination	304	3	8	30-60cm	30	0.271509	9.91458	0	0.5	0.5
2020/2021	Mendel	Cover crop termination	304	3	8	60-90cm	30	0.309641	19.169	0	0.5	0.5
2020/2021	Mendel	Cover crop termination	304	3	8	90-120cm	30	0.303076	10.7525	0	0.5	0.5
2020/2021	Mendel	Cover crop termination	408	4	8	0-10cm	10	0.158911	-3.2815	0	0.5	0.5
2020/2021	Mendel	Cover crop termination	408	4	8	10-30cm	20	0.216114	2.62776	0	0.5	0.5
2020/2021	Mendel	Cover crop termination	408	4	8	30-60cm	30	0.259809	6.40465	0	0.5	0.5
2020/2021	Mendel	Cover crop termination	408	4	8	60-90cm	30	0.326705	24.2882	0	0.5	0.5
2020/2021	Mendel	Cover crop termination	408	4	8	90-120cm	30	0.280029	3.83833	0	0.5	0.5
2020/2021	Mendel	Cash crop sowing	102	1	8	0-10cm	10	0.273012	7.27875	0	0.5	0.5
2020/2021	Mendel	Cash crop sowing	102	1	8	10-30cm	20	0.341167	21.6373	0	0.5	0.5
2020/2021	Mendel	Cash crop sowing	102	1	8	30-60cm	30	0.294463	23.8296	0	0.5	0.5
2020/2021	Mendel	Cash crop sowing	102	1	8	60-90cm	30	0.295469	20.5315	0	0.5	0.5
2020/2021	Mendel	Cash crop sowing	102	1	8	90-120cm	30	0.252576	17.4564	0	0.5	0.5
2020/2021	Mendel	Cash crop sowing	210	2	8	0-10cm	10	0.218267	1.80421	0	0.5	0.5
2020/2021	Mendel	Cash crop sowing	210	2	8	10-30cm	20	0.25851	5.10592	0	0.5	0.5
2020/2021	Mendel	Cash crop sowing	210	2	8	30-60cm	30	0.322341	32.193	0	0.5	0.5
2020/2021	Mendel	Cash crop sowing	210	2	8	60-90cm	30	0.294451	20.2261	0	0.5	0.5
2020/2021	Mendel	Cash crop sowing	210	2	8	90-120cm	30	0.279032	25.3933	0	0.5	0.5
2020/2021	Mendel	Cash crop sowing	307	3	8	0-10cm	10	0.192676	-0.754863	0	0.5	0.5
2020/2021	Mendel	Cash crop sowing	307	3	8	10-30cm	20	0.228547	-0.886605	0	0.5	0.5
2020/2021	Mendel	Cash crop sowing	307	3	8	30-60cm	30	0.311274	28.8728	0	0.5	0.5
2020/2021	Mendel	Cash crop sowing	307	3	8	60-90cm	30	0.350167	36.9408	0	0.5	0.5
2020/2021	Mendel	Cash crop sowing	307	3	8	90-120cm	30	0.222295	8.3719	0	0.5	0.5
2020/2021	Mendel	Cash crop sowing	403	4	8	0-10cm	10	0.304384	10.4159	0	0.5	0.5
2020/2021	Mendel	Cash crop sowing	403	4	8	10-30cm	20	0.319741	17.3523	0	0.5	0.5
2020/2021	Mendel	Cash crop sowing	403	4	8	30-60cm	30	0.307286	27.6766	0	0.5	0.5
2020/2021	Mendel	Cash crop sowing	403	4	8	60-90cm	30	0.258606	9.47229	0	0.5	0.5
2020/2021	Mendel	Cash crop sowing	403	4	8	90-120cm	30	0.237293	12.8715	0	0.5	0.5
2020/2021	Mendel	Cash crop sowing	107	1	8	0-10cm	10	0.269423	7.76975	0	0.5	0.5
2020/2021	Mendel	Cash crop sowing	107	1	8	10-30cm	20	0.326114	24.6277	0	0.5	0.5
2020/2021	Mendel	Cash crop sowing	107	1	8	30-60cm	30	0.310275	21.5444	0	0.5	0.5
2020/2021	Mendel	Cash crop sowing	107	1	8	60-90cm	30	0.347281	30.461	0	0.5	0.5
2020/2021	Mendel	Cash crop sowing	107	1	8	90-120cm	30	0.293092	7.7572	0	0.5	0.5
2020/2021	Mendel	Cash crop sowing	206	2	8	0-10cm	10	0.292745	10.1019	0	0.5	0.5
2020/2021	Mendel	Cash crop sowing	206	2	8	10-30cm	20	0.294715	18.348	0	0.5	0.5
2020/2021	Mendel	Cash crop sowing	206	2	8	30-60cm	30	0.412141	52.1042	0	0.5	0.5
2020/2021	Mendel	Cash crop sowing	206	2	8	60-90cm	30	0.354679	32.6804	0	0.5	0.5
2020/2021	Mendel	Cash crop sowing	206	2	8	90-120cm	30	0.327195	17.9882	0	0.5	0.5
2020/2021	Mendel	Cash crop sowing	304	3	8	0-10cm	10	0.239704	4.79783	0	0.5	0.5
2020/2021	Mendel	Cash crop sowing	304	3	8	10-30cm	20	0.25851	11.1069	0	0.5	0.5
2020/2021	Mendel	Cash crop sowing	304	3	8	30-60cm	30	0.289585	15.3376	0	0.5	0.5
2020/2021	Mendel	Cash crop sowing	304	3	8	60-90cm	30	0.294307	14.5689	0	0.5	0.5
2020/2021	Mendel	Cash crop sowing	304	3	8	90-120cm	30	0.316715	14.8441	0	0.5	0.5
2020/2021	Mendel	Cash crop sowing	408	4	8	0-10cm	10	0.278666	8.69404	0	0.5	0.5
2020/2021	Mendel	Cash crop sowing	408	4	8	10-30cm	20	0.269408	13.2865	0	0.5	0.5
2020/2021	Mendel	Cash crop sowing	408	4	8	30-60cm	30	0.290558	15.6295	0	0.5	0.5
2020/2021	Mendel	Cash crop sowing	408	4	8	60-90cm	30	0.396014	45.0811	0	0.5	0.5
2020/2021	Mendel	Cash crop sowing	408	4	8	90-120cm	30	0.342088	22.456	0	0.5	0.5
2021/2022	Mendel	Start Fallow	102	1	8	0-10cm	10	0.215486	2.90494	0	0.5	0.5
2021/2022	Mendel	Start Fallow	102	1	8	10-30cm	20	0.254582	5.54613	0	0.5	0.5
2021/2022	Mendel	Start Fallow	102	1	8	30-60cm	30	0.257191	15.0995	0	0.5	0.5
2021/2022	Mendel	Start Fallow	102	1	8	60-90cm	30	0.242205	12.9401	0	0.5	0.5
2021/2022	Mendel	Start Fallow	102	1	8	90-120cm	30	0.226952	12.2507	0	0.5	0.5
2021/2022	Mendel	Start Fallow	210	2	8	0-10cm	10	0.219196	3.27602	0	0.5	0.5
2021/2022	Mendel	Start Fallow	210	2	8	10-30cm	20	0.288572	12.3441	0	0.5	0.5
2021/2022	Mendel	Start Fallow	210	2	8	30-60cm	30	0.229684	6.84741	0	0.5	0.5
2021/2022	Mendel	Start Fallow	210	2	8	60-90cm	30	0.241251	12.6538	0	0.5	0.5
2021/2022	Mendel	Start Fallow	210	2	8	90-120cm	30	0.205751	5.89038	0	0.5	0.5
2021/2022	Mendel	Start Fallow	307	3	8	0-10cm	10	0.242784	5.63477	0	0.5	0.5
2021/2022	Mendel	Start Fallow	307	3	8	10-30cm	20	0.32186	19.0018	0	0.5	0.5
2021/2022	Mendel	Start Fallow	307	3	8	30-60cm	30	0.227885	6.30761	0	0.5	0.5
2021/2022	Mendel	Start Fallow	307	3	8	60-90cm	30	0.250847	15.5325	0	0.5	0.5
2021/2022	Mendel	Start Fallow	307	3	8	90-120cm	30	0.260326	22.2631	0	0.5	0.5
2021/2022	Mendel	Start Fallow	403	4	8	0-10cm	10	0.217339	3.09027	0	0.5	0.5
2021/2022	Mendel	Start Fallow	403	4	8	10-30cm	20	0.247753	4.18029	0	0.5	0.5
2021/2022	Mendel	Start Fallow	403	4	8	30-60cm	30	0.22609	5.76908	0	0.5	0.5
2021/2022	Mendel	Start Fallow	403	4	8	60-90cm	30	0.277331	23.4778	0	0.5	0.5
2021/2022	Mendel	Start Fallow	403	4	8	90-120cm	30	0.239188	15.9216	0	0.5	0.5
2021/2022	Mendel	Cover crop sowing	102	1	8	0-10cm	10	0.363269	17.6833	0	0.5	0.5
2021/2022	Mendel	Cover crop sowing	102	1	8	10-30cm	20	0.403186	35.2669	0	0.5	0.5
2021/2022	Mendel	Cover crop sowing	102	1	8	30-60cm	30	0.340789	40.1788	0	0.5	0.5
2021/2022	Mendel	Cover crop sowing	102	1	8	60-90cm	30	0.342817	43.1235	0	0.5	0.5
2021/2022	Mendel	Cover crop sowing	102	1	8	90-120cm	30	0.291471	31.6064	0	0.5	0.5
2021/2022	Mendel	Cover crop sowing	210	2	8	0-10cm	10	0.325585	13.9149	0	0.5	0.5
2021/2022	Mendel	Cover crop sowing	210	2	8	10-30cm	20	0.30892	16.4138	0	0.5	0.5
2021/2022	Mendel	Cover crop sowing	210	2	8	30-60cm	30	0.351535	43.4026	0	0.5	0.5
2021/2022	Mendel	Cover crop sowing	210	2	8	60-90cm	30	0.33124	39.6505	0	0.5	0.5
2021/2022	Mendel	Cover crop sowing	210	2	8	90-120cm	30	0.337606	45.4471	0	0.5	0.5
2021/2022	Mendel	Cover crop sowing	307	3	8	0-10cm	10	0.374765	18.8329	0	0.5	0.5
2021/2022	Mendel	Cover crop sowing	307	3	8	10-30cm	20	0.264876	7.6049	0	0.5	0.5
2021/2022	Mendel	Cover crop sowing	307	3	8	30-60cm	30	0.301152	28.2878	0	0.5	0.5
2021/2022	Mendel	Cover crop sowing	307	3	8	60-90cm	30	0.342397	42.9977	0	0.5	0.5
2021/2022	Mendel	Cover crop sowing	307	3	8	90-120cm	30	0.288971	30.8566	0	0.5	0.5
2021/2022	Mendel	Cover crop sowing	403	4	8	0-10cm	10	0.322815	13.6379	0	0.5	0.5
2021/2022	Mendel	Cover crop sowing	403	4	8	10-30cm	20	0.325648	19.7592	0	0.5	0.5
2021/2022	Mendel	Cover crop sowing	403	4	8	30-60cm	30	0.367483	48.1871	0	0.5	0.5
2021/2022	Mendel	Cover crop sowing	403	4	8	60-90cm	30	0.283359	25.2861	0	0.5	0.5
2021/2022	Mendel	Cover crop sowing	403	4	8	90-120cm	30	0.300209	34.2278	0	0.5	0.5
2021/2022	Mendel	Cover crop termination	102	1	8	0-10cm	10	0.267299	8.08629	0	0.5	0.5
2021/2022	Mendel	Cover crop termination	102	1	8	10-30cm	20	0.322073	19.0444	0	0.5	0.5
2021/2022	Mendel	Cover crop termination	102	1	8	30-60cm	30	0.282976	22.835	0	0.5	0.5
2021/2022	Mendel	Cover crop termination	102	1	8	60-90cm	30	0.286145	26.1221	0	0.5	0.5
2021/2022	Mendel	Cover crop termination	102	1	8	90-120cm	30	0.278063	27.5842	0	0.5	0.5
2021/2022	Mendel	Cover crop termination	210	2	8	0-10cm	10	0.230452	4.40155	0	0.5	0.5
2021/2022	Mendel	Cover crop termination	210	2	8	10-30cm	20	0.27481	9.59174	0	0.5	0.5
2021/2022	Mendel	Cover crop termination	210	2	8	30-60cm	30	0.303833	29.0922	0	0.5	0.5
2021/2022	Mendel	Cover crop termination	210	2	8	60-90cm	30	0.298526	29.8363	0	0.5	0.5
2021/2022	Mendel	Cover crop termination	210	2	8	90-120cm	30	0.312586	37.9409	0	0.5	0.5
2021/2022	Mendel	Cover crop termination	307	3	8	0-10cm	10	0.166608	-1.98283	0	0.5	0.5
2021/2022	Mendel	Cover crop termination	307	3	8	10-30cm	20	0.19573	-6.22421	0	0.5	0.5
2021/2022	Mendel	Cover crop termination	307	3	8	30-60cm	30	0.27162	19.4283	0	0.5	0.5
2021/2022	Mendel	Cover crop termination	307	3	8	60-90cm	30	0.307141	32.4206	0	0.5	0.5
2021/2022	Mendel	Cover crop termination	307	3	8	90-120cm	30	0.251432	19.5949	0	0.5	0.5
2021/2022	Mendel	Cover crop termination	403	4	8	0-10cm	10	0.242277	5.58405	0	0.5	0.5
2021/2022	Mendel	Cover crop termination	403	4	8	10-30cm	20	0.250734	4.77656	0	0.5	0.5
2021/2022	Mendel	Cover crop termination	403	4	8	30-60cm	30	0.258204	15.4034	0	0.5	0.5
2021/2022	Mendel	Cover crop termination	403	4	8	60-90cm	30	0.249271	15.0597	0	0.5	0.5
2021/2022	Mendel	Cover crop termination	403	4	8	90-120cm	30	0.262576	22.938	0	0.5	0.5
2021/2022	Mendel	Cash crop sowing	102	1	8	0-10cm	10	0.311675	12.5239	0	0.5	0.5
2021/2022	Mendel	Cash crop sowing	102	1	8	10-30cm	20	0.35302	25.2337	0	0.5	0.5
2021/2022	Mendel	Cash crop sowing	102	1	8	30-60cm	30	0.348894	42.6105	0	0.5	0.5
2021/2022	Mendel	Cash crop sowing	102	1	8	60-90cm	30	0.325078	37.8019	0	0.5	0.5
2021/2022	Mendel	Cash crop sowing	102	1	8	90-120cm	30	0.290733	31.385	0	0.5	0.5
2021/2022	Mendel	Cash crop sowing	210	2	8	0-10cm	10	0.311675	12.5239	0	0.5	0.5
2021/2022	Mendel	Cash crop sowing	210	2	8	10-30cm	20	0.35302	25.2337	0	0.5	0.5
2021/2022	Mendel	Cash crop sowing	210	2	8	30-60cm	30	0.348894	42.6105	0	0.5	0.5
2021/2022	Mendel	Cash crop sowing	210	2	8	60-90cm	30	0.325078	37.8019	0	0.5	0.5
2021/2022	Mendel	Cash crop sowing	210	2	8	90-120cm	30	0.290733	31.385	0	0.5	0.5
2021/2022	Mendel	Cash crop sowing	307	3	8	0-10cm	10	0.237823	5.13867	0	0.5	0.5
2021/2022	Mendel	Cash crop sowing	307	3	8	10-30cm	20	0.277497	10.1292	0	0.5	0.5
2021/2022	Mendel	Cash crop sowing	307	3	8	30-60cm	30	0.357866	45.302	0	0.5	0.5
2021/2022	Mendel	Cash crop sowing	307	3	8	60-90cm	30	0.338183	41.7333	0	0.5	0.5
2021/2022	Mendel	Cash crop sowing	307	3	8	90-120cm	30	0.261499	22.6148	0	0.5	0.5
2021/2022	Mendel	Cash crop sowing	403	4	8	0-10cm	10	0.311675	12.5239	0	0.5	0.5
2021/2022	Mendel	Cash crop sowing	403	4	8	10-30cm	20	0.35302	25.2337	0	0.5	0.5
2021/2022	Mendel	Cash crop sowing	403	4	8	30-60cm	30	0.348894	42.6105	0	0.5	0.5
2021/2022	Mendel	Cash crop sowing	403	4	8	60-90cm	30	0.325078	37.8019	0	0.5	0.5
2021/2022	Mendel	Cash crop sowing	403	4	8	90-120cm	30	0.290733	31.385	0	0.5	0.5
2020/2021	Mendel	Cover crop sowing	112	1	9	0-10cm	10	0.356401	15.6176	0.333333	0.333333	0.333333
2020/2021	Mendel	Cover crop sowing	112	1	9	10-30cm	20	0.24533	2.46988	0.333333	0.333333	0.333333
2020/2021	Mendel	Cover crop sowing	112	1	9	30-60cm	30	0.262546	14.2544	0.333333	0.333333	0.333333
2020/2021	Mendel	Cover crop sowing	112	1	9	60-90cm	30	0.260063	9.90954	0.333333	0.333333	0.333333
2020/2021	Mendel	Cover crop sowing	112	1	9	90-120cm	30	0.201814	2.22783	0.333333	0.333333	0.333333
2020/2021	Mendel	Cover crop sowing	203	2	9	0-10cm	10	0.356401	15.6176	0.333333	0.333333	0.333333
2020/2021	Mendel	Cover crop sowing	203	2	9	10-30cm	20	0.24533	2.46988	0.333333	0.333333	0.333333
2020/2021	Mendel	Cover crop sowing	203	2	9	30-60cm	30	0.262546	14.2544	0.333333	0.333333	0.333333
2020/2021	Mendel	Cover crop sowing	203	2	9	60-90cm	30	0.260063	9.90954	0.333333	0.333333	0.333333
2020/2021	Mendel	Cover crop sowing	203	2	9	90-120cm	30	0.201814	2.22783	0.333333	0.333333	0.333333
2020/2021	Mendel	Cover crop sowing	302	3	9	0-10cm	10	0.356401	15.6176	0.333333	0.333333	0.333333
2020/2021	Mendel	Cover crop sowing	302	3	9	10-30cm	20	0.24533	2.46988	0.333333	0.333333	0.333333
2020/2021	Mendel	Cover crop sowing	302	3	9	30-60cm	30	0.262546	14.2544	0.333333	0.333333	0.333333
2020/2021	Mendel	Cover crop sowing	302	3	9	60-90cm	30	0.260063	9.90954	0.333333	0.333333	0.333333
2020/2021	Mendel	Cover crop sowing	302	3	9	90-120cm	30	0.201814	2.22783	0.333333	0.333333	0.333333
2020/2021	Mendel	Cover crop sowing	405	4	9	0-10cm	10	0.356401	15.6176	0.333333	0.333333	0.333333
2020/2021	Mendel	Cover crop sowing	405	4	9	10-30cm	20	0.24533	2.46988	0.333333	0.333333	0.333333
2020/2021	Mendel	Cover crop sowing	405	4	9	30-60cm	30	0.262546	14.2544	0.333333	0.333333	0.333333
2020/2021	Mendel	Cover crop sowing	405	4	9	60-90cm	30	0.260063	9.90954	0.333333	0.333333	0.333333
2020/2021	Mendel	Cover crop sowing	405	4	9	90-120cm	30	0.201814	2.22783	0.333333	0.333333	0.333333
2020/2021	Mendel	Cover crop termination	112	1	9	0-10cm	10	0.240108	3.98827	0.333333	0.333333	0.333333
2020/2021	Mendel	Cover crop termination	112	1	9	10-30cm	20	0.273005	8.00506	0.333333	0.333333	0.333333
2020/2021	Mendel	Cover crop termination	112	1	9	30-60cm	30	0.2446	8.87061	0.333333	0.333333	0.333333
2020/2021	Mendel	Cover crop termination	112	1	9	60-90cm	30	0.233844	2.04383	0.333333	0.333333	0.333333
2020/2021	Mendel	Cover crop termination	112	1	9	90-120cm	30	0.256442	18.6162	0.333333	0.333333	0.333333
2020/2021	Mendel	Cover crop termination	203	2	9	0-10cm	10	0.252801	5.25766	0.333333	0.333333	0.333333
2020/2021	Mendel	Cover crop termination	203	2	9	10-30cm	20	0.283081	10.0201	0.333333	0.333333	0.333333
2020/2021	Mendel	Cover crop termination	203	2	9	30-60cm	30	0.246807	9.53277	0.333333	0.333333	0.333333
2020/2021	Mendel	Cover crop termination	203	2	9	60-90cm	30	0.274545	14.2541	0.333333	0.333333	0.333333
2020/2021	Mendel	Cover crop termination	203	2	9	90-120cm	30	0.249496	16.5325	0.333333	0.333333	0.333333
2020/2021	Mendel	Cover crop termination	302	3	9	0-10cm	10	0.2752	7.49754	0.333333	0.333333	0.333333
2020/2021	Mendel	Cover crop termination	302	3	9	10-30cm	20	0.286331	10.6701	0.333333	0.333333	0.333333
2020/2021	Mendel	Cover crop termination	302	3	9	30-60cm	30	0.24607	9.31184	0.333333	0.333333	0.333333
2020/2021	Mendel	Cover crop termination	302	3	9	60-90cm	30	0.220718	-1.8941	0.333333	0.333333	0.333333
2020/2021	Mendel	Cover crop termination	302	3	9	90-120cm	30	0.226765	9.71299	0.333333	0.333333	0.333333
2020/2021	Mendel	Cover crop termination	405	4	9	0-10cm	10	0.264515	6.42897	0.333333	0.333333	0.333333
2020/2021	Mendel	Cover crop termination	405	4	9	10-30cm	20	0.291638	11.7316	0.333333	0.333333	0.333333
2020/2021	Mendel	Cover crop termination	405	4	9	30-60cm	30	0.267715	15.8053	0.333333	0.333333	0.333333
2020/2021	Mendel	Cover crop termination	405	4	9	60-90cm	30	0.294248	20.165	0.333333	0.333333	0.333333
2020/2021	Mendel	Cover crop termination	405	4	9	90-120cm	30	0.230134	10.7237	0.333333	0.333333	0.333333
2020/2021	Mendel	Cover crop termination	102	1	9	0-10cm	10	0.24041	4.86849	0.333333	0.333333	0.333333
2020/2021	Mendel	Cover crop termination	102	1	9	10-30cm	20	0.261468	11.6985	0.333333	0.333333	0.333333
2020/2021	Mendel	Cover crop termination	102	1	9	30-60cm	30	0.320115	24.4966	0.333333	0.333333	0.333333
2020/2021	Mendel	Cover crop termination	102	1	9	60-90cm	30	0.299651	16.172	0.333333	0.333333	0.333333
2020/2021	Mendel	Cover crop termination	102	1	9	90-120cm	30	0.297763	9.15871	0.333333	0.333333	0.333333
2020/2021	Mendel	Cover crop termination	211	2	9	0-10cm	10	0.243599	5.18731	0.333333	0.333333	0.333333
2020/2021	Mendel	Cover crop termination	211	2	9	10-30cm	20	0.251648	9.73457	0.333333	0.333333	0.333333
2020/2021	Mendel	Cover crop termination	211	2	9	30-60cm	30	0.247544	2.7252	0.333333	0.333333	0.333333
2020/2021	Mendel	Cover crop termination	211	2	9	60-90cm	30	0.288215	12.7412	0.333333	0.333333	0.333333
2020/2021	Mendel	Cover crop termination	211	2	9	90-120cm	30	0.27963	3.71873	0.333333	0.333333	0.333333
2020/2021	Mendel	Cover crop termination	308	3	9	0-10cm	10	0.24218	5.04544	0.333333	0.333333	0.333333
2020/2021	Mendel	Cover crop termination	308	3	9	10-30cm	20	0.287552	16.9154	0.333333	0.333333	0.333333
2020/2021	Mendel	Cover crop termination	308	3	9	30-60cm	30	0.274938	10.9435	0.333333	0.333333	0.333333
2020/2021	Mendel	Cover crop termination	308	3	9	60-90cm	30	0.330408	25.3991	0.333333	0.333333	0.333333
2020/2021	Mendel	Cover crop termination	308	3	9	90-120cm	30	0.298579	9.40326	0.333333	0.333333	0.333333
2020/2021	Mendel	Cover crop termination	403	4	9	0-10cm	10	0.356278	16.4552	0.333333	0.333333	0.333333
2020/2021	Mendel	Cover crop termination	403	4	9	10-30cm	20	0.251648	9.73457	0.333333	0.333333	0.333333
2020/2021	Mendel	Cover crop termination	403	4	9	30-60cm	30	0.241301	0.852189	0.333333	0.333333	0.333333
2020/2021	Mendel	Cover crop termination	403	4	9	60-90cm	30	0.329995	25.2755	0.333333	0.333333	0.333333
2020/2021	Mendel	Cover crop termination	403	4	9	90-120cm	30	0.333121	19.766	0.333333	0.333333	0.333333
2020/2021	Mendel	Cash crop sowing	112	1	9	0-10cm	10	0.242784	4.25589	0.333333	0.333333	0.333333
2020/2021	Mendel	Cash crop sowing	112	1	9	10-30cm	20	0.284501	10.3042	0.333333	0.333333	0.333333
2020/2021	Mendel	Cash crop sowing	112	1	9	30-60cm	30	0.320317	31.5859	0.333333	0.333333	0.333333
2020/2021	Mendel	Cash crop sowing	112	1	9	60-90cm	30	0.318184	27.3458	0.333333	0.333333	0.333333
2020/2021	Mendel	Cash crop sowing	112	1	9	90-120cm	30	0.246811	15.7269	0.333333	0.333333	0.333333
2020/2021	Mendel	Cash crop sowing	203	2	9	0-10cm	10	0.233266	3.30412	0.333333	0.333333	0.333333
2020/2021	Mendel	Cash crop sowing	203	2	9	10-30cm	20	0.314467	16.2974	0.333333	0.333333	0.333333
2020/2021	Mendel	Cash crop sowing	203	2	9	30-60cm	30	0.251611	10.974	0.333333	0.333333	0.333333
2020/2021	Mendel	Cash crop sowing	203	2	9	60-90cm	30	0.285344	17.4938	0.333333	0.333333	0.333333
2020/2021	Mendel	Cash crop sowing	203	2	9	90-120cm	30	0.311523	35.1403	0.333333	0.333333	0.333333
2020/2021	Mendel	Cash crop sowing	302	3	9	0-10cm	10	0.228549	2.8324	0.333333	0.333333	0.333333
2020/2021	Mendel	Cash crop sowing	302	3	9	10-30cm	20	0.3208	17.564	0.333333	0.333333	0.333333
2020/2021	Mendel	Cash crop sowing	302	3	9	30-60cm	30	0.25906	13.2087	0.333333	0.333333	0.333333
2020/2021	Mendel	Cash crop sowing	302	3	9	60-90cm	30	0.27534	14.4926	0.333333	0.333333	0.333333
2020/2021	Mendel	Cash crop sowing	302	3	9	90-120cm	30	0.2613	20.0737	0.333333	0.333333	0.333333
2020/2021	Mendel	Cash crop sowing	405	4	9	0-10cm	10	0.204455	0.423054	0.333333	0.333333	0.333333
2020/2021	Mendel	Cash crop sowing	405	4	9	10-30cm	20	0.314467	16.2974	0.333333	0.333333	0.333333
2020/2021	Mendel	Cash crop sowing	405	4	9	30-60cm	30	0.277042	18.6032	0.333333	0.333333	0.333333
2020/2021	Mendel	Cash crop sowing	405	4	9	60-90cm	30	0.260557	10.0577	0.333333	0.333333	0.333333
2020/2021	Mendel	Cash crop sowing	405	4	9	90-120cm	30	0.311523	35.1403	0.333333	0.333333	0.333333
2020/2021	Mendel	Cash crop sowing	102	1	9	0-10cm	10	0.297496	10.577	0.333333	0.333333	0.333333
2020/2021	Mendel	Cash crop sowing	102	1	9	10-30cm	20	0.310271	21.4591	0.333333	0.333333	0.333333
2020/2021	Mendel	Cash crop sowing	102	1	9	30-60cm	30	0.259996	6.46085	0.333333	0.333333	0.333333
2020/2021	Mendel	Cash crop sowing	102	1	9	60-90cm	30	0.282557	11.044	0.333333	0.333333	0.333333
2020/2021	Mendel	Cash crop sowing	102	1	9	90-120cm	30	0.311523	13.2864	0.333333	0.333333	0.333333
2020/2021	Mendel	Cash crop sowing	211	2	9	0-10cm	10	0.223981	3.22559	0.333333	0.333333	0.333333
2020/2021	Mendel	Cash crop sowing	211	2	9	10-30cm	20	0.252625	9.92992	0.333333	0.333333	0.333333
2020/2021	Mendel	Cash crop sowing	211	2	9	30-60cm	30	0.304309	19.7546	0.333333	0.333333	0.333333
2020/2021	Mendel	Cash crop sowing	211	2	9	60-90cm	30	0.307232	18.4464	0.333333	0.333333	0.333333
2020/2021	Mendel	Cash crop sowing	211	2	9	90-120cm	30	0.327195	17.9882	0.333333	0.333333	0.333333
2020/2021	Mendel	Cash crop sowing	308	3	9	0-10cm	10	0.241472	4.97461	0.333333	0.333333	0.333333
2020/2021	Mendel	Cash crop sowing	308	3	9	10-30cm	20	0.291638	17.7325	0.333333	0.333333	0.333333
2020/2021	Mendel	Cash crop sowing	308	3	9	30-60cm	30	0.35753	35.721	0.333333	0.333333	0.333333
2020/2021	Mendel	Cash crop sowing	308	3	9	60-90cm	30	0.346229	30.1455	0.333333	0.333333	0.333333
2020/2021	Mendel	Cash crop sowing	308	3	9	90-120cm	30	0.42534	47.4315	0.333333	0.333333	0.333333
2020/2021	Mendel	Cash crop sowing	403	4	9	0-10cm	10	0.21539	2.36648	0.333333	0.333333	0.333333
2020/2021	Mendel	Cash crop sowing	403	4	9	10-30cm	20	0.283486	16.1022	0.333333	0.333333	0.333333
2020/2021	Mendel	Cash crop sowing	403	4	9	30-60cm	30	0.307286	20.6479	0.333333	0.333333	0.333333
2020/2021	Mendel	Cash crop sowing	403	4	9	60-90cm	30	0.346229	30.1455	0.333333	0.333333	0.333333
2020/2021	Mendel	Cash crop sowing	403	4	9	90-120cm	30	0.38273	34.6486	0.333333	0.333333	0.333333
2021/2022	Mendel	Start Fallow	112	1	9	0-10cm	10	0.238963	5.25272	0.333333	0.333333	0.333333
2021/2022	Mendel	Start Fallow	112	1	9	10-30cm	20	0.250673	4.76427	0.333333	0.333333	0.333333
2021/2022	Mendel	Start Fallow	112	1	9	30-60cm	30	0.235107	8.47445	0.333333	0.333333	0.333333
2021/2022	Mendel	Start Fallow	112	1	9	60-90cm	30	0.251909	15.8513	0.333333	0.333333	0.333333
2021/2022	Mendel	Start Fallow	112	1	9	90-120cm	30	0.223224	11.1323	0.333333	0.333333	0.333333
2021/2022	Mendel	Start Fallow	203	2	9	0-10cm	10	0.253383	6.69471	0.333333	0.333333	0.333333
2021/2022	Mendel	Start Fallow	203	2	9	10-30cm	20	0.25851	6.33169	0.333333	0.333333	0.333333
2021/2022	Mendel	Start Fallow	203	2	9	30-60cm	30	0.24607	11.7634	0.333333	0.333333	0.333333
2021/2022	Mendel	Start Fallow	203	2	9	60-90cm	30	0.261534	18.7387	0.333333	0.333333	0.333333
2021/2022	Mendel	Start Fallow	203	2	9	90-120cm	30	0.236348	15.0695	0.333333	0.333333	0.333333
2021/2022	Mendel	Start Fallow	302	3	9	0-10cm	10	0.23706	5.06237	0.333333	0.333333	0.333333
2021/2022	Mendel	Start Fallow	302	3	9	10-30cm	20	0.273406	9.31097	0.333333	0.333333	0.333333
2021/2022	Mendel	Start Fallow	302	3	9	30-60cm	30	0.217177	3.09528	0.333333	0.333333	0.333333
2021/2022	Mendel	Start Fallow	302	3	9	60-90cm	30	0.248919	14.9541	0.333333	0.333333	0.333333
2021/2022	Mendel	Start Fallow	302	3	9	90-120cm	30	0.203934	5.34525	0.333333	0.333333	0.333333
2021/2022	Mendel	Start Fallow	405	4	9	0-10cm	10	0.244701	5.82646	0.333333	0.333333	0.333333
2021/2022	Mendel	Start Fallow	405	4	9	10-30cm	20	0.274409	9.51149	0.333333	0.333333	0.333333
2021/2022	Mendel	Start Fallow	405	4	9	30-60cm	30	0.253374	13.9543	0.333333	0.333333	0.333333
2021/2022	Mendel	Start Fallow	405	4	9	60-90cm	30	0.234601	10.6587	0.333333	0.333333	0.333333
2021/2022	Mendel	Start Fallow	405	4	9	90-120cm	30	0.198507	3.71734	0.333333	0.333333	0.333333
2021/2022	Mendel	Cover crop sowing	112	1	9	0-10cm	10	0.359499	17.3062	0.333333	0.333333	0.333333
2021/2022	Mendel	Cover crop sowing	112	1	9	10-30cm	20	0.347585	24.1468	0.333333	0.333333	0.333333
2021/2022	Mendel	Cover crop sowing	112	1	9	30-60cm	30	0.369271	48.7234	0.333333	0.333333	0.333333
2021/2022	Mendel	Cover crop sowing	112	1	9	60-90cm	30	0.358234	47.7488	0.333333	0.333333	0.333333
2021/2022	Mendel	Cover crop sowing	112	1	9	90-120cm	30	0.2708	25.405	0.333333	0.333333	0.333333
2021/2022	Mendel	Cover crop sowing	203	2	9	0-10cm	10	0.353163	16.6727	0.333333	0.333333	0.333333
2021/2022	Mendel	Cover crop sowing	203	2	9	10-30cm	20	0.371284	28.8865	0.333333	0.333333	0.333333
2021/2022	Mendel	Cover crop sowing	203	2	9	30-60cm	30	0.295208	26.5045	0.333333	0.333333	0.333333
2021/2022	Mendel	Cover crop sowing	203	2	9	60-90cm	30	0.26747	20.5195	0.333333	0.333333	0.333333
2021/2022	Mendel	Cover crop sowing	203	2	9	90-120cm	30	0.331375	43.5777	0.333333	0.333333	0.333333
2021/2022	Mendel	Cover crop sowing	302	3	9	0-10cm	10	0.36933	18.2894	0.333333	0.333333	0.333333
2021/2022	Mendel	Cover crop sowing	302	3	9	10-30cm	20	0.327626	20.155	0.333333	0.333333	0.333333
2021/2022	Mendel	Cover crop sowing	302	3	9	30-60cm	30	0.348348	42.4465	0.333333	0.333333	0.333333
2021/2022	Mendel	Cover crop sowing	302	3	9	60-90cm	30	0.334799	40.7181	0.333333	0.333333	0.333333
2021/2022	Mendel	Cover crop sowing	302	3	9	90-120cm	30	0.29753	33.4241	0.333333	0.333333	0.333333
2021/2022	Mendel	Cover crop sowing	405	4	9	0-10cm	10	0.366449	18.0013	0.333333	0.333333	0.333333
2021/2022	Mendel	Cover crop sowing	405	4	9	10-30cm	20	0.350526	24.735	0.333333	0.333333	0.333333
2021/2022	Mendel	Cover crop sowing	405	4	9	30-60cm	30	0.358641	45.5346	0.333333	0.333333	0.333333
2021/2022	Mendel	Cover crop sowing	405	4	9	60-90cm	30	0.321989	36.8752	0.333333	0.333333	0.333333
2021/2022	Mendel	Cover crop sowing	405	4	9	90-120cm	30	0.29753	33.4241	0.333333	0.333333	0.333333
2021/2022	Mendel	Cover crop termination	112	1	9	0-10cm	10	0.231942	4.55063	0.333333	0.333333	0.333333
2021/2022	Mendel	Cover crop termination	112	1	9	10-30cm	20	0.26743	8.11583	0.333333	0.333333	0.333333
2021/2022	Mendel	Cover crop termination	112	1	9	30-60cm	30	0.273946	20.1259	0.333333	0.333333	0.333333
2021/2022	Mendel	Cover crop termination	112	1	9	60-90cm	30	0.272944	22.1618	0.333333	0.333333	0.333333
2021/2022	Mendel	Cover crop termination	112	1	9	90-120cm	30	0.228655	12.7616	0.333333	0.333333	0.333333
2021/2022	Mendel	Cover crop termination	203	2	9	0-10cm	10	0.247387	6.09512	0.333333	0.333333	0.333333
2021/2022	Mendel	Cover crop termination	203	2	9	10-30cm	20	0.293642	13.3582	0.333333	0.333333	0.333333
2021/2022	Mendel	Cover crop termination	203	2	9	30-60cm	30	0.274831	20.3916	0.333333	0.333333	0.333333
2021/2022	Mendel	Cover crop termination	203	2	9	60-90cm	30	0.227404	8.49961	0.333333	0.333333	0.333333
2021/2022	Mendel	Cover crop termination	203	2	9	90-120cm	30	0.27614	27.0071	0.333333	0.333333	0.333333
2021/2022	Mendel	Cover crop termination	302	3	9	0-10cm	10	0.260362	7.39259	0.333333	0.333333	0.333333
2021/2022	Mendel	Cover crop termination	302	3	9	10-30cm	20	0.259947	6.61904	0.333333	0.333333	0.333333
2021/2022	Mendel	Cover crop termination	302	3	9	30-60cm	30	0.301081	28.2666	0.333333	0.333333	0.333333
2021/2022	Mendel	Cover crop termination	302	3	9	60-90cm	30	0.283503	25.3294	0.333333	0.333333	0.333333
2021/2022	Mendel	Cover crop termination	302	3	9	90-120cm	30	0.253692	20.2729	0.333333	0.333333	0.333333
2021/2022	Mendel	Cover crop termination	405	4	9	0-10cm	10	0.219818	3.33817	0.333333	0.333333	0.333333
2021/2022	Mendel	Cover crop termination	405	4	9	10-30cm	20	0.27907	10.4438	0.333333	0.333333	0.333333
2021/2022	Mendel	Cover crop termination	405	4	9	30-60cm	30	0.315041	32.4546	0.333333	0.333333	0.333333
2021/2022	Mendel	Cover crop termination	405	4	9	60-90cm	30	0.280714	24.4928	0.333333	0.333333	0.333333
2021/2022	Mendel	Cover crop termination	405	4	9	90-120cm	30	0.298496	33.7139	0.333333	0.333333	0.333333
2021/2022	Mendel	Cash crop sowing	112	1	9	0-10cm	10	0.319278	13.2842	0.333333	0.333333	0.333333
2021/2022	Mendel	Cash crop sowing	112	1	9	10-30cm	20	0.327673	20.1643	0.333333	0.333333	0.333333
2021/2022	Mendel	Cash crop sowing	112	1	9	30-60cm	30	0.348285	42.4276	0.333333	0.333333	0.333333
2021/2022	Mendel	Cash crop sowing	112	1	9	60-90cm	30	0.346675	44.281	0.333333	0.333333	0.333333
2021/2022	Mendel	Cash crop sowing	112	1	9	90-120cm	30	0.324454	41.5014	0.333333	0.333333	0.333333
2021/2022	Mendel	Cash crop sowing	203	2	9	0-10cm	10	0.319278	13.2842	0.333333	0.333333	0.333333
2021/2022	Mendel	Cash crop sowing	203	2	9	10-30cm	20	0.327673	20.1643	0.333333	0.333333	0.333333
2021/2022	Mendel	Cash crop sowing	203	2	9	30-60cm	30	0.348285	42.4276	0.333333	0.333333	0.333333
2021/2022	Mendel	Cash crop sowing	203	2	9	60-90cm	30	0.346675	44.281	0.333333	0.333333	0.333333
2021/2022	Mendel	Cash crop sowing	203	2	9	90-120cm	30	0.324454	41.5014	0.333333	0.333333	0.333333
2021/2022	Mendel	Cash crop sowing	302	3	9	0-10cm	10	0.262792	7.63556	0.333333	0.333333	0.333333
2021/2022	Mendel	Cash crop sowing	302	3	9	10-30cm	20	0.311733	16.9764	0.333333	0.333333	0.333333
2021/2022	Mendel	Cash crop sowing	302	3	9	30-60cm	30	0.348121	42.3786	0.333333	0.333333	0.333333
2021/2022	Mendel	Cash crop sowing	302	3	9	60-90cm	30	0.335718	40.9939	0.333333	0.333333	0.333333
2021/2022	Mendel	Cash crop sowing	302	3	9	90-120cm	30	0.284336	29.4661	0.333333	0.333333	0.333333
2021/2022	Mendel	Cash crop sowing	405	4	9	0-10cm	10	0.313479	12.7043	0.333333	0.333333	0.333333
2021/2022	Mendel	Cash crop sowing	405	4	9	10-30cm	20	0.324092	19.4481	0.333333	0.333333	0.333333
2021/2022	Mendel	Cash crop sowing	405	4	9	30-60cm	30	0.350901	43.2127	0.333333	0.333333	0.333333
2021/2022	Mendel	Cash crop sowing	405	4	9	60-90cm	30	0.32741	38.5015	0.333333	0.333333	0.333333
2021/2022	Mendel	Cash crop sowing	405	4	9	90-120cm	30	0.327864	42.5243	0.333333	0.333333	0.333333
2020/2021	Mendel	Cover crop sowing	105	1	10	0-10	10	0.356401	15.6176	0.7	0.15	0.15
2020/2021	Mendel	Cover crop sowing	105	1	10	10-30	20	0.24533	2.46988	0.7	0.15	0.15
2020/2021	Mendel	Cover crop sowing	105	1	10	30-60	30	0.262546	14.2544	0.7	0.15	0.15
2020/2021	Mendel	Cover crop sowing	105	1	10	60-90	30	0.260063	9.90954	0.7	0.15	0.15
2020/2021	Mendel	Cover crop sowing	105	1	10	90-120	30	0.201814	2.22783	0.7	0.15	0.15
2020/2021	Mendel	Cover crop sowing	206	2	10	0-10	10	0.356401	15.6176	0.7	0.15	0.15
2020/2021	Mendel	Cover crop sowing	206	2	10	10-30	20	0.24533	2.46988	0.7	0.15	0.15
2020/2021	Mendel	Cover crop sowing	206	2	10	30-60	30	0.262546	14.2544	0.7	0.15	0.15
2020/2021	Mendel	Cover crop sowing	206	2	10	60-90	30	0.260063	9.90954	0.7	0.15	0.15
2020/2021	Mendel	Cover crop sowing	206	2	10	90-120	30	0.201814	2.22783	0.7	0.15	0.15
2020/2021	Mendel	Cover crop sowing	301	3	10	0-10	10	0.356401	15.6176	0.7	0.15	0.15
2020/2021	Mendel	Cover crop sowing	301	3	10	10-30	20	0.24533	2.46988	0.7	0.15	0.15
2020/2021	Mendel	Cover crop sowing	301	3	10	30-60	30	0.262546	14.2544	0.7	0.15	0.15
2020/2021	Mendel	Cover crop sowing	301	3	10	60-90	30	0.260063	9.90954	0.7	0.15	0.15
2020/2021	Mendel	Cover crop sowing	301	3	10	90-120	30	0.201814	2.22783	0.7	0.15	0.15
2020/2021	Mendel	Cover crop sowing	410	4	10	0-10	10	0.356401	15.6176	0.7	0.15	0.15
2020/2021	Mendel	Cover crop sowing	410	4	10	10-30	20	0.24533	2.46988	0.7	0.15	0.15
2020/2021	Mendel	Cover crop sowing	410	4	10	30-60	30	0.262546	14.2544	0.7	0.15	0.15
2020/2021	Mendel	Cover crop sowing	410	4	10	60-90	30	0.260063	9.90954	0.7	0.15	0.15
2020/2021	Mendel	Cover crop sowing	410	4	10	90-120	30	0.201814	2.22783	0.7	0.15	0.15
2020/2021	Mendel	Cover crop termination	105	1	10	0-10	10	0.233645	3.34198	0.7	0.15	0.15
2020/2021	Mendel	Cover crop termination	105	1	10	10-30	20	0.288368	11.0776	0.7	0.15	0.15
2020/2021	Mendel	Cover crop termination	105	1	10	30-60	30	0.27532	18.0868	0.7	0.15	0.15
2020/2021	Mendel	Cover crop termination	105	1	10	60-90	30	0.246035	5.70105	0.7	0.15	0.15
2020/2021	Mendel	Cover crop termination	105	1	10	90-120	30	0.182449	-3.58165	0.7	0.15	0.15
2020/2021	Mendel	Cover crop termination	206	2	10	0-10	10	0.2752	7.49754	0.7	0.15	0.15
2020/2021	Mendel	Cover crop termination	206	2	10	10-30	20	0.286331	10.6701	0.7	0.15	0.15
2020/2021	Mendel	Cover crop termination	206	2	10	30-60	30	0.24607	9.31184	0.7	0.15	0.15
2020/2021	Mendel	Cover crop termination	206	2	10	60-90	30	0.298736	21.5113	0.7	0.15	0.15
2020/2021	Mendel	Cover crop termination	206	2	10	90-120	30	0.226765	9.71299	0.7	0.15	0.15
2020/2021	Mendel	Cover crop termination	301	3	10	0-10	10	0.261767	6.15417	0.7	0.15	0.15
2020/2021	Mendel	Cover crop termination	301	3	10	10-30	20	0.303599	14.1238	0.7	0.15	0.15
2020/2021	Mendel	Cover crop termination	301	3	10	30-60	30	0.276467	18.4309	0.7	0.15	0.15
2020/2021	Mendel	Cover crop termination	301	3	10	60-90	30	0.255299	8.48036	0.7	0.15	0.15
2020/2021	Mendel	Cover crop termination	301	3	10	90-120	30	0.248728	16.302	0.7	0.15	0.15
2020/2021	Mendel	Cover crop termination	410	4	10	0-10	10	0.227233	2.70081	0.7	0.15	0.15
2020/2021	Mendel	Cover crop termination	410	4	10	10-30	20	0.260283	5.46064	0.7	0.15	0.15
2020/2021	Mendel	Cover crop termination	410	4	10	30-60	30	0.278383	19.0056	0.7	0.15	0.15
2020/2021	Mendel	Cover crop termination	410	4	10	60-90	30	0.260361	9.99906	0.7	0.15	0.15
2020/2021	Mendel	Cover crop termination	410	4	10	90-120	30	0.226018	9.48895	0.7	0.15	0.15
2020/2021	Mendel	Cover crop termination	111	1	10	0-10	10	0.24218	5.04544	0.7	0.15	0.15
2020/2021	Mendel	Cover crop termination	111	1	10	10-30	20	0.220237	3.45241	0.7	0.15	0.15
2020/2021	Mendel	Cover crop termination	111	1	10	30-60	30	0.307286	20.6479	0.7	0.15	0.15
2020/2021	Mendel	Cover crop termination	111	1	10	60-90	30	0.335371	26.8882	0.7	0.15	0.15
2020/2021	Mendel	Cover crop termination	111	1	10	90-120	30	0.292484	7.57497	0.7	0.15	0.15
2020/2021	Mendel	Cover crop termination	201	2	10	0-10	10	0.218128	2.64029	0.7	0.15	0.15
2020/2021	Mendel	Cover crop termination	201	2	10	10-30	20	0.229307	5.26628	0.7	0.15	0.15
2020/2021	Mendel	Cover crop termination	201	2	10	30-60	30	0.268851	9.11742	0.7	0.15	0.15
2020/2021	Mendel	Cover crop termination	201	2	10	60-90	30	0.260131	4.3161	0.7	0.15	0.15
2020/2021	Mendel	Cover crop termination	201	2	10	90-120	30	0.296136	8.67034	0.7	0.15	0.15
2020/2021	Mendel	Cover crop termination	302	3	10	0-10	10	0.218128	2.64029	0.7	0.15	0.15
2020/2021	Mendel	Cover crop termination	302	3	10	10-30	20	0.229307	5.26628	0.7	0.15	0.15
2020/2021	Mendel	Cover crop termination	302	3	10	30-60	30	0.268851	9.11742	0.7	0.15	0.15
2020/2021	Mendel	Cover crop termination	302	3	10	60-90	30	0.260131	4.3161	0.7	0.15	0.15
2020/2021	Mendel	Cover crop termination	302	3	10	90-120	30	0.296136	8.67034	0.7	0.15	0.15
2020/2021	Mendel	Cover crop termination	405	4	10	0-10	10	0.18528	-0.644572	0.7	0.15	0.15
2020/2021	Mendel	Cover crop termination	405	4	10	10-30	20	0.269408	13.2865	0.7	0.15	0.15
2020/2021	Mendel	Cover crop termination	405	4	10	30-60	30	0.245335	2.06241	0.7	0.15	0.15
2020/2021	Mendel	Cover crop termination	405	4	10	60-90	30	0.303233	17.2467	0.7	0.15	0.15
2020/2021	Mendel	Cover crop termination	405	4	10	90-120	30	0.285631	5.51892	0.7	0.15	0.15
2020/2021	Mendel	Cash crop sowing	105	1	10	0-10	10	0.239917	3.96918	0.7	0.15	0.15
2020/2021	Mendel	Cash crop sowing	105	1	10	10-30	20	0.287552	10.9145	0.7	0.15	0.15
2020/2021	Mendel	Cash crop sowing	105	1	10	30-60	30	0.284737	20.9119	0.7	0.15	0.15
2020/2021	Mendel	Cash crop sowing	105	1	10	60-90	30	0.25278	7.72452	0.7	0.15	0.15
2020/2021	Mendel	Cash crop sowing	105	1	10	90-120	30	0.264229	20.9523	0.7	0.15	0.15
2020/2021	Mendel	Cash crop sowing	206	2	10	0-10	10	0.279994	7.97692	0.7	0.15	0.15
2020/2021	Mendel	Cash crop sowing	206	2	10	10-30	20	0.316573	16.7186	0.7	0.15	0.15
2020/2021	Mendel	Cash crop sowing	206	2	10	30-60	30	0.300356	25.5975	0.7	0.15	0.15
2020/2021	Mendel	Cash crop sowing	206	2	10	60-90	30	0.264473	11.2326	0.7	0.15	0.15
2020/2021	Mendel	Cash crop sowing	206	2	10	90-120	30	0.281026	25.9915	0.7	0.15	0.15
2020/2021	Mendel	Cash crop sowing	301	3	10	0-10	10	0.246622	4.63973	0.7	0.15	0.15
2020/2021	Mendel	Cash crop sowing	301	3	10	10-30	20	0.286534	10.7108	0.7	0.15	0.15
2020/2021	Mendel	Cash crop sowing	301	3	10	30-60	30	0.303319	26.4863	0.7	0.15	0.15
2020/2021	Mendel	Cash crop sowing	301	3	10	60-90	30	0.25278	7.72452	0.7	0.15	0.15
2020/2021	Mendel	Cash crop sowing	301	3	10	90-120	30	0.296136	30.5242	0.7	0.15	0.15
2020/2021	Mendel	Cash crop sowing	410	4	10	0-10	10	0.207199	0.69738	0.7	0.15	0.15
2020/2021	Mendel	Cash crop sowing	410	4	10	10-30	20	0.244843	2.3726	0.7	0.15	0.15
2020/2021	Mendel	Cash crop sowing	410	4	10	30-60	30	0.25906	13.2087	0.7	0.15	0.15
2020/2021	Mendel	Cash crop sowing	410	4	10	60-90	30	0.321329	28.2894	0.7	0.15	0.15
2020/2021	Mendel	Cash crop sowing	410	4	10	90-120	30	0.336739	42.7053	0.7	0.15	0.15
2020/2021	Mendel	Cash crop sowing	111	1	10	0-10	10	0.262109	7.03837	0.7	0.15	0.15
2020/2021	Mendel	Cash crop sowing	111	1	10	10-30	20	0.241944	7.79368	0.7	0.15	0.15
2020/2021	Mendel	Cash crop sowing	111	1	10	30-60	30	0.276085	11.2874	0.7	0.15	0.15
2020/2021	Mendel	Cash crop sowing	111	1	10	60-90	30	0.28939	13.0939	0.7	0.15	0.15
2020/2021	Mendel	Cash crop sowing	111	1	10	90-120	30	0.29512	8.36559	0.7	0.15	0.15
2020/2021	Mendel	Cash crop sowing	201	2	10	0-10	10	0.2171	2.53749	0.7	0.15	0.15
2020/2021	Mendel	Cash crop sowing	201	2	10	10-30	20	0.260481	11.501	0.7	0.15	0.15
2020/2021	Mendel	Cash crop sowing	201	2	10	30-60	30	0.292508	16.2145	0.7	0.15	0.15
2020/2021	Mendel	Cash crop sowing	201	2	10	60-90	30	0.326499	24.2266	0.7	0.15	0.15
2020/2021	Mendel	Cash crop sowing	201	2	10	90-120	30	0.330365	18.9391	0.7	0.15	0.15
2020/2021	Mendel	Cash crop sowing	302	3	10	0-10	10	0.254866	6.31405	0.7	0.15	0.15
2020/2021	Mendel	Cash crop sowing	302	3	10	10-30	20	0.275413	14.4874	0.7	0.15	0.15
2020/2021	Mendel	Cash crop sowing	302	3	10	30-60	30	0.285704	14.1733	0.7	0.15	0.15
2020/2021	Mendel	Cash crop sowing	302	3	10	60-90	30	0.288411	12.8	0.7	0.15	0.15
2020/2021	Mendel	Cash crop sowing	302	3	10	90-120	30	0.343162	22.7782	0.7	0.15	0.15
2020/2021	Mendel	Cash crop sowing	405	4	10	0-10	10	0.258479	6.67534	0.7	0.15	0.15
2020/2021	Mendel	Cash crop sowing	405	4	10	10-30	20	0.237134	6.83174	0.7	0.15	0.15
2020/2021	Mendel	Cash crop sowing	405	4	10	30-60	30	0.276085	11.2874	0.7	0.15	0.15
2020/2021	Mendel	Cash crop sowing	405	4	10	60-90	30	0.317316	21.4716	0.7	0.15	0.15
2020/2021	Mendel	Cash crop sowing	405	4	10	90-120	30	0.29919	9.58682	0.7	0.15	0.15
2021/2022	Mendel	Start Fallow	105	1	10	0-10cm	10	0.248548	6.21121	0.7	0.15	0.15
2021/2022	Mendel	Start Fallow	105	1	10	10-30cm	20	0.237134	2.05656	0.7	0.15	0.15
2021/2022	Mendel	Start Fallow	105	1	10	30-60cm	30	0.251185	13.2976	0.7	0.15	0.15
2021/2022	Mendel	Start Fallow	105	1	10	60-90cm	30	0.296489	29.2251	0.7	0.15	0.15
2021/2022	Mendel	Start Fallow	105	1	10	90-120cm	30	0.205751	5.89038	0.7	0.15	0.15
2021/2022	Mendel	Start Fallow	206	2	10	0-10cm	10	0.263139	7.67033	0.7	0.15	0.15
2021/2022	Mendel	Start Fallow	206	2	10	10-30cm	20	0.245812	3.79212	0.7	0.15	0.15
2021/2022	Mendel	Start Fallow	206	2	10	30-60cm	30	0.256258	14.8197	0.7	0.15	0.15
2021/2022	Mendel	Start Fallow	206	2	10	60-90cm	30	0.317138	35.4199	0.7	0.15	0.15
2021/2022	Mendel	Start Fallow	206	2	10	90-120cm	30	0.284026	29.3731	0.7	0.15	0.15
2021/2022	Mendel	Start Fallow	301	3	10	0-10cm	10	0.22949	4.3054	0.7	0.15	0.15
2021/2022	Mendel	Start Fallow	301	3	10	10-30cm	20	0.350983	24.8264	0.7	0.15	0.15
2021/2022	Mendel	Start Fallow	301	3	10	30-60cm	30	0.244232	11.212	0.7	0.15	0.15
2021/2022	Mendel	Start Fallow	301	3	10	60-90cm	30	0.242205	12.9401	0.7	0.15	0.15
2021/2022	Mendel	Start Fallow	301	3	10	90-120cm	30	0.209397	6.98441	0.7	0.15	0.15
2021/2022	Mendel	Start Fallow	410	4	10	0-10cm	10	0.309555	12.3119	0.7	0.15	0.15
2021/2022	Mendel	Start Fallow	410	4	10	10-30cm	20	0.336839	21.9976	0.7	0.15	0.15
2021/2022	Mendel	Start Fallow	410	4	10	30-60cm	30	0.262811	16.7857	0.7	0.15	0.15
2021/2022	Mendel	Start Fallow	410	4	10	60-90cm	30	0.268408	20.8009	0.7	0.15	0.15
2021/2022	Mendel	Start Fallow	410	4	10	90-120cm	30	0.243944	17.3484	0.7	0.15	0.15
2021/2022	Mendel	Cover crop sowing	105	1	10	0-10cm	10	0.357568	17.1132	0.7	0.15	0.15
2021/2022	Mendel	Cover crop sowing	105	1	10	10-30cm	20	0.403771	35.3839	0.7	0.15	0.15
2021/2022	Mendel	Cover crop sowing	105	1	10	30-60cm	30	0.259989	15.9389	0.7	0.15	0.15
2021/2022	Mendel	Cover crop sowing	105	1	10	60-90cm	30	0.342462	43.0171	0.7	0.15	0.15
2021/2022	Mendel	Cover crop sowing	105	1	10	90-120cm	30	0.339129	45.9038	0.7	0.15	0.15
2021/2022	Mendel	Cover crop sowing	206	2	10	0-10cm	10	0.370169	18.3733	0.7	0.15	0.15
2021/2022	Mendel	Cover crop sowing	206	2	10	10-30cm	20	0.437699	42.1696	0.7	0.15	0.15
2021/2022	Mendel	Cover crop sowing	206	2	10	30-60cm	30	0.256062	14.7609	0.7	0.15	0.15
2021/2022	Mendel	Cover crop sowing	206	2	10	60-90cm	30	0.296255	29.155	0.7	0.15	0.15
2021/2022	Mendel	Cover crop sowing	206	2	10	90-120cm	30	0.323635	41.2558	0.7	0.15	0.15
2021/2022	Mendel	Cover crop sowing	301	3	10	0-10cm	10	0.313993	12.7557	0.7	0.15	0.15
2021/2022	Mendel	Cover crop sowing	301	3	10	10-30cm	20	0.301077	14.8451	0.7	0.15	0.15
2021/2022	Mendel	Cover crop sowing	301	3	10	30-60cm	30	0.341324	40.3393	0.7	0.15	0.15
2021/2022	Mendel	Cover crop sowing	301	3	10	60-90cm	30	0.385973	56.0704	0.7	0.15	0.15
2021/2022	Mendel	Cover crop sowing	301	3	10	90-120cm	30	0.352705	49.9766	0.7	0.15	0.15
2021/2022	Mendel	Cover crop sowing	410	4	10	0-10cm	10	0.284868	9.84324	0.7	0.15	0.15
2021/2022	Mendel	Cover crop sowing	410	4	10	10-30cm	20	0.271794	8.98856	0.7	0.15	0.15
2021/2022	Mendel	Cover crop sowing	410	4	10	30-60cm	30	0.256062	14.7609	0.7	0.15	0.15
2021/2022	Mendel	Cover crop sowing	410	4	10	60-90cm	30	0.345268	43.8588	0.7	0.15	0.15
2021/2022	Mendel	Cover crop sowing	410	4	10	90-120cm	30	0.338688	45.7716	0.7	0.15	0.15
2021/2022	Mendel	Cover crop termination	105	1	10	0-10cm	10	0.266062	7.96257	0.7	0.15	0.15
2021/2022	Mendel	Cover crop termination	105	1	10	10-30cm	20	0.296095	13.8487	0.7	0.15	0.15
2021/2022	Mendel	Cover crop termination	105	1	10	30-60cm	30	0.235244	8.51547	0.7	0.15	0.15
2021/2022	Mendel	Cover crop termination	105	1	10	60-90cm	30	0.269735	21.1989	0.7	0.15	0.15
2021/2022	Mendel	Cover crop termination	105	1	10	90-120cm	30	0.289646	31.0589	0.7	0.15	0.15
2021/2022	Mendel	Cover crop termination	206	2	10	0-10cm	10	0.246719	6.02828	0.7	0.15	0.15
2021/2022	Mendel	Cover crop termination	206	2	10	10-30cm	20	0.295283	13.6863	0.7	0.15	0.15
2021/2022	Mendel	Cover crop termination	206	2	10	30-60cm	30	0.225581	5.6166	0.7	0.15	0.15
2021/2022	Mendel	Cover crop termination	206	2	10	60-90cm	30	0.259667	18.1787	0.7	0.15	0.15
2021/2022	Mendel	Cover crop termination	206	2	10	90-120cm	30	0.3048	35.6052	0.7	0.15	0.15
2021/2022	Mendel	Cover crop termination	301	3	10	0-10cm	10	0.171243	-1.51933	0.7	0.15	0.15
2021/2022	Mendel	Cover crop termination	301	3	10	10-30cm	20	0.243684	3.36663	0.7	0.15	0.15
2021/2022	Mendel	Cover crop termination	301	3	10	30-60cm	30	0.314285	32.2278	0.7	0.15	0.15
2021/2022	Mendel	Cover crop termination	301	3	10	60-90cm	30	0.292896	28.1471	0.7	0.15	0.15
2021/2022	Mendel	Cover crop termination	301	3	10	90-120cm	30	0.280606	28.3471	0.7	0.15	0.15
2021/2022	Mendel	Cover crop termination	410	4	10	0-10cm	10	0.171095	-1.53409	0.7	0.15	0.15
2021/2022	Mendel	Cover crop termination	410	4	10	10-30cm	20	0.208243	-3.72157	0.7	0.15	0.15
2021/2022	Mendel	Cover crop termination	410	4	10	30-60cm	30	0.267134	18.0823	0.7	0.15	0.15
2021/2022	Mendel	Cover crop termination	410	4	10	60-90cm	30	0.287219	26.4442	0.7	0.15	0.15
2021/2022	Mendel	Cover crop termination	410	4	10	90-120cm	30	0.295231	32.7344	0.7	0.15	0.15
2021/2022	Mendel	Cash crop sowing	105	1	10	0-10cm	10	0.299303	11.2867	0.7	0.15	0.15
2021/2022	Mendel	Cash crop sowing	105	1	10	10-30cm	20	0.331008	20.8313	0.7	0.15	0.15
2021/2022	Mendel	Cash crop sowing	105	1	10	30-60cm	30	0.279574	21.8144	0.7	0.15	0.15
2021/2022	Mendel	Cash crop sowing	105	1	10	60-90cm	30	0.340437	42.4096	0.7	0.15	0.15
2021/2022	Mendel	Cash crop sowing	105	1	10	90-120cm	30	0.330654	43.3613	0.7	0.15	0.15
2021/2022	Mendel	Cash crop sowing	206	2	10	0-10cm	10	0.311675	12.5239	0.7	0.15	0.15
2021/2022	Mendel	Cash crop sowing	206	2	10	10-30cm	20	0.35302	25.2337	0.7	0.15	0.15
2021/2022	Mendel	Cash crop sowing	206	2	10	30-60cm	30	0.348894	42.6105	0.7	0.15	0.15
2021/2022	Mendel	Cash crop sowing	206	2	10	60-90cm	30	0.325078	37.8019	0.7	0.15	0.15
2021/2022	Mendel	Cash crop sowing	206	2	10	90-120cm	30	0.290733	31.385	0.7	0.15	0.15
2021/2022	Mendel	Cash crop sowing	301	3	10	0-10cm	10	0.29205	10.5614	0.7	0.15	0.15
2021/2022	Mendel	Cash crop sowing	301	3	10	10-30cm	20	0.30651	15.9317	0.7	0.15	0.15
2021/2022	Mendel	Cash crop sowing	301	3	10	30-60cm	30	0.362533	46.7021	0.7	0.15	0.15
2021/2022	Mendel	Cash crop sowing	301	3	10	60-90cm	30	0.35814	47.7204	0.7	0.15	0.15
2021/2022	Mendel	Cash crop sowing	301	3	10	90-120cm	30	0.316152	39.0106	0.7	0.15	0.15
2021/2022	Mendel	Cash crop sowing	410	4	10	0-10cm	10	0.352098	16.5662	0.7	0.15	0.15
2021/2022	Mendel	Cash crop sowing	410	4	10	10-30cm	20	0.366824	27.9946	0.7	0.15	0.15
2021/2022	Mendel	Cash crop sowing	410	4	10	30-60cm	30	0.35315	43.8873	0.7	0.15	0.15
2021/2022	Mendel	Cash crop sowing	410	4	10	60-90cm	30	0.35512	46.8145	0.7	0.15	0.15
2021/2022	Mendel	Cash crop sowing	410	4	10	90-120cm	30	0.329241	42.9375	0.7	0.15	0.15
2020/2021	Mendel	Cover crop sowing	101	1	11	0-10	10	0.356401	15.6176	0.15	0.7	0.15
2020/2021	Mendel	Cover crop sowing	101	1	11	10-30	20	0.24533	2.46988	0.15	0.7	0.15
2020/2021	Mendel	Cover crop sowing	101	1	11	30-60	30	0.262546	14.2544	0.15	0.7	0.15
2020/2021	Mendel	Cover crop sowing	101	1	11	60-90	30	0.260063	9.90954	0.15	0.7	0.15
2020/2021	Mendel	Cover crop sowing	101	1	11	90-120	30	0.201814	2.22783	0.15	0.7	0.15
2020/2021	Mendel	Cover crop sowing	211	2	11	0-10	10	0.356401	15.6176	0.15	0.7	0.15
2020/2021	Mendel	Cover crop sowing	211	2	11	10-30	20	0.24533	2.46988	0.15	0.7	0.15
2020/2021	Mendel	Cover crop sowing	211	2	11	30-60	30	0.262546	14.2544	0.15	0.7	0.15
2020/2021	Mendel	Cover crop sowing	211	2	11	60-90	30	0.260063	9.90954	0.15	0.7	0.15
2020/2021	Mendel	Cover crop sowing	211	2	11	90-120	30	0.201814	2.22783	0.15	0.7	0.15
2020/2021	Mendel	Cover crop sowing	303	3	11	0-10	10	0.356401	15.6176	0.15	0.7	0.15
2020/2021	Mendel	Cover crop sowing	303	3	11	10-30	20	0.24533	2.46988	0.15	0.7	0.15
2020/2021	Mendel	Cover crop sowing	303	3	11	30-60	30	0.262546	14.2544	0.15	0.7	0.15
2020/2021	Mendel	Cover crop sowing	303	3	11	60-90	30	0.260063	9.90954	0.15	0.7	0.15
2020/2021	Mendel	Cover crop sowing	303	3	11	90-120	30	0.201814	2.22783	0.15	0.7	0.15
2020/2021	Mendel	Cover crop sowing	412	4	11	0-10	10	0.356401	15.6176	0.15	0.7	0.15
2020/2021	Mendel	Cover crop sowing	412	4	11	10-30	20	0.24533	2.46988	0.15	0.7	0.15
2020/2021	Mendel	Cover crop sowing	412	4	11	30-60	30	0.262546	14.2544	0.15	0.7	0.15
2020/2021	Mendel	Cover crop sowing	412	4	11	60-90	30	0.260063	9.90954	0.15	0.7	0.15
2020/2021	Mendel	Cover crop termination	101	1	11	0-10	10	0.317267	11.7042	0.15	0.7	0.15
2020/2021	Mendel	Cover crop termination	101	1	11	10-30	20	0.314467	16.2974	0.15	0.7	0.15
2020/2021	Mendel	Cover crop termination	101	1	11	30-60	30	0.303715	26.6051	0.15	0.7	0.15
2020/2021	Mendel	Cover crop termination	101	1	11	60-90	30	0.272164	13.5398	0.15	0.7	0.15
2020/2021	Mendel	Cover crop termination	101	1	11	90-120	30	0.259159	19.4313	0.15	0.7	0.15
2020/2021	Mendel	Cover crop termination	211	2	11	0-10	10	0.301091	10.0866	0.15	0.7	0.15
2020/2021	Mendel	Cover crop termination	211	2	11	10-30	20	0.233497	0.103469	0.15	0.7	0.15
2020/2021	Mendel	Cover crop termination	211	2	11	30-60	30	0.280688	19.697	0.15	0.7	0.15
2020/2021	Mendel	Cover crop termination	211	2	11	60-90	30	0.25919	9.64776	0.15	0.7	0.15
2020/2021	Mendel	Cover crop termination	211	2	11	90-120	30	0.256442	18.6162	0.15	0.7	0.15
2020/2021	Mendel	Cover crop termination	303	3	11	0-10	10	0.265695	6.54702	0.15	0.7	0.15
2020/2021	Mendel	Cover crop termination	303	3	11	10-30	20	0.241558	1.71557	0.15	0.7	0.15
2020/2021	Mendel	Cover crop termination	303	3	11	30-60	30	0.261684	13.9959	0.15	0.7	0.15
2020/2021	Mendel	Cover crop termination	303	3	11	60-90	30	0.244118	5.12598	0.15	0.7	0.15
2020/2021	Mendel	Cover crop termination	303	3	11	90-120	30	0.27764	24.9754	0.15	0.7	0.15
2020/2021	Mendel	Cover crop termination	412	4	11	0-10	10	0.252414	5.2189	0.15	0.7	0.15
2020/2021	Mendel	Cover crop termination	412	4	11	10-30	20	0.258707	5.14529	0.15	0.7	0.15
2020/2021	Mendel	Cover crop termination	412	4	11	30-60	30	0.268851	16.1461	0.15	0.7	0.15
2020/2021	Mendel	Cover crop termination	412	4	11	60-90	30	0.295469	20.5315	0.15	0.7	0.15
2020/2021	Mendel	Cover crop termination	412	4	11	90-120	30	0.258382	19.1981	0.15	0.7	0.15
2020/2021	Mendel	Cover crop termination	105	1	11	0-10	10	0.222945	3.12196	0.15	0.7	0.15
2020/2021	Mendel	Cover crop termination	105	1	11	10-30	20	0.291229	17.6507	0.15	0.7	0.15
2020/2021	Mendel	Cover crop termination	105	1	11	30-60	30	0.266581	8.43629	0.15	0.7	0.15
2020/2021	Mendel	Cover crop termination	105	1	11	60-90	30	0.29096	13.5649	0.15	0.7	0.15
2020/2021	Mendel	Cover crop termination	105	1	11	90-120	30	0.26658	-0.196316	0.15	0.7	0.15
2020/2021	Mendel	Cover crop termination	207	2	11	0-10	10	0.222945	3.12196	0.15	0.7	0.15
2020/2021	Mendel	Cover crop termination	207	2	11	10-30	20	0.281865	15.778	0.15	0.7	0.15
2020/2021	Mendel	Cover crop termination	207	2	11	30-60	30	0.260934	6.74204	0.15	0.7	0.15
2020/2021	Mendel	Cover crop termination	207	2	11	60-90	30	0.257489	3.52366	0.15	0.7	0.15
2020/2021	Mendel	Cover crop termination	207	2	11	90-120	30	0.294511	8.18292	0.15	0.7	0.15
2020/2021	Mendel	Cover crop termination	311	3	11	0-10	10	0.232675	4.09491	0.15	0.7	0.15
2020/2021	Mendel	Cover crop termination	311	3	11	10-30	20	0.219111	3.22709	0.15	0.7	0.15
2020/2021	Mendel	Cover crop termination	311	3	11	30-60	30	0.2446	1.8419	0.15	0.7	0.15
2020/2021	Mendel	Cover crop termination	311	3	11	60-90	30	0.338281	27.761	0.15	0.7	0.15
2020/2021	Mendel	Cover crop termination	311	3	11	90-120	30	0.351149	25.1744	0.15	0.7	0.15
2020/2021	Mendel	Cover crop termination	410	4	11	0-10	10	0.192856	0.113003	0.15	0.7	0.15
2020/2021	Mendel	Cover crop termination	410	4	11	10-30	20	0.25243	9.89083	0.15	0.7	0.15
2020/2021	Mendel	Cover crop termination	410	4	11	30-60	30	0.290364	15.5711	0.15	0.7	0.15
2020/2021	Mendel	Cover crop termination	410	4	11	60-90	30	0.334957	26.7638	0.15	0.7	0.15
2020/2021	Mendel	Cover crop termination	410	4	11	90-120	30	0.34123	22.1986	0.15	0.7	0.15
2020/2021	Mendel	Cash crop sowing	101	1	11	0-10	10	0.250479	5.02539	0.15	0.7	0.15
2020/2021	Mendel	Cash crop sowing	101	1	11	10-30	20	0.347699	22.9437	0.15	0.7	0.15
2020/2021	Mendel	Cash crop sowing	101	1	11	30-60	30	0.374623	47.8776	0.15	0.7	0.15
2020/2021	Mendel	Cash crop sowing	101	1	11	60-90	30	0.285344	17.4938	0.15	0.7	0.15
2020/2021	Mendel	Cash crop sowing	101	1	11	90-120	30	0.291069	29.0041	0.15	0.7	0.15
2020/2021	Mendel	Cash crop sowing	211	2	11	0-10	10	0.269049	6.88242	0.15	0.7	0.15
2020/2021	Mendel	Cash crop sowing	211	2	11	10-30	20	0.329317	19.2675	0.15	0.7	0.15
2020/2021	Mendel	Cash crop sowing	211	2	11	30-60	30	0.264694	14.8989	0.15	0.7	0.15
2020/2021	Mendel	Cash crop sowing	211	2	11	60-90	30	0.316094	26.7187	0.15	0.7	0.15
2020/2021	Mendel	Cash crop sowing	211	2	11	90-120	30	0.268151	22.1288	0.15	0.7	0.15
2020/2021	Mendel	Cash crop sowing	303	3	11	0-10	10	0.261179	6.0954	0.15	0.7	0.15
2020/2021	Mendel	Cash crop sowing	303	3	11	10-30	20	0.312366	15.8772	0.15	0.7	0.15
2020/2021	Mendel	Cash crop sowing	303	3	11	30-60	30	0.274175	17.7432	0.15	0.7	0.15
2020/2021	Mendel	Cash crop sowing	303	3	11	60-90	30	0.268408	12.4131	0.15	0.7	0.15
2020/2021	Mendel	Cash crop sowing	303	3	11	90-120	30	0.270119	22.7192	0.15	0.7	0.15
2020/2021	Mendel	Cash crop sowing	412	4	11	0-10	10	0.277993	7.77684	0.15	0.7	0.15
2020/2021	Mendel	Cash crop sowing	412	4	11	10-30	20	0.310271	15.4581	0.15	0.7	0.15
2020/2021	Mendel	Cash crop sowing	412	4	11	30-60	30	0.320317	31.5859	0.15	0.7	0.15
2020/2021	Mendel	Cash crop sowing	412	4	11	60-90	30	0.314008	26.0932	0.15	0.7	0.15
2020/2021	Mendel	Cash crop sowing	412	4	11	90-120	30	0.333546	41.7474	0.15	0.7	0.15
2020/2021	Mendel	Cash crop sowing	105	1	11	0-10	10	0.222255	3.05296	0.15	0.7	0.15
2020/2021	Mendel	Cash crop sowing	105	1	11	10-30	20	0.270406	13.486	0.15	0.7	0.15
2020/2021	Mendel	Cash crop sowing	105	1	11	30-60	30	0.294463	16.8009	0.15	0.7	0.15
2020/2021	Mendel	Cash crop sowing	105	1	11	60-90	30	0.325474	23.919	0.15	0.7	0.15
2020/2021	Mendel	Cash crop sowing	105	1	11	90-120	30	0.286032	5.63939	0.15	0.7	0.15
2020/2021	Mendel	Cash crop sowing	207	2	11	0-10	10	0.207744	1.60185	0.15	0.7	0.15
2020/2021	Mendel	Cash crop sowing	207	2	11	10-30	20	0.251648	9.73457	0.15	0.7	0.15
2020/2021	Mendel	Cash crop sowing	207	2	11	30-60	30	0.33151	27.9149	0.15	0.7	0.15
2020/2021	Mendel	Cash crop sowing	207	2	11	60-90	30	0.325474	23.919	0.15	0.7	0.15
2020/2021	Mendel	Cash crop sowing	207	2	11	90-120	30	0.343162	22.7782	0.15	0.7	0.15
2020/2021	Mendel	Cash crop sowing	311	3	11	0-10	10	0.262109	7.03837	0.15	0.7	0.15
2020/2021	Mendel	Cash crop sowing	311	3	11	10-30	20	0.304015	20.2078	0.15	0.7	0.15
2020/2021	Mendel	Cash crop sowing	311	3	11	30-60	30	0.347023	32.5689	0.15	0.7	0.15
2020/2021	Mendel	Cash crop sowing	311	3	11	60-90	30	0.327526	24.5346	0.15	0.7	0.15
2020/2021	Mendel	Cash crop sowing	311	3	11	90-120	30	0.306362	11.7383	0.15	0.7	0.15
2020/2021	Mendel	Cash crop sowing	410	4	11	0-10	10	0.2612	6.94745	0.15	0.7	0.15
2020/2021	Mendel	Cash crop sowing	410	4	11	10-30	20	0.295744	18.5536	0.15	0.7	0.15
2020/2021	Mendel	Cash crop sowing	410	4	11	30-60	30	0.364965	37.9515	0.15	0.7	0.15
2020/2021	Mendel	Cash crop sowing	410	4	11	60-90	30	0.492564	74.0461	0.15	0.7	0.15
2020/2021	Mendel	Cash crop sowing	410	4	11	90-120	30	0.29512	8.36559	0.15	0.7	0.15
2021/2022	Mendel	Start Fallow	101	1	11	0-10cm	10	0.257272	7.08357	0.15	0.7	0.15
2021/2022	Mendel	Start Fallow	101	1	11	10-30cm	20	0.30818	16.2658	0.15	0.7	0.15
2021/2022	Mendel	Start Fallow	101	1	11	30-60cm	30	0.253466	13.9822	0.15	0.7	0.15
2021/2022	Mendel	Start Fallow	101	1	11	60-90cm	30	0.25278	16.1124	0.15	0.7	0.15
2021/2022	Mendel	Start Fallow	101	1	11	90-120cm	30	0.258382	21.6798	0.15	0.7	0.15
2021/2022	Mendel	Start Fallow	211	2	11	0-10cm	10	0.217339	3.09027	0.15	0.7	0.15
2021/2022	Mendel	Start Fallow	211	2	11	10-30cm	20	0.287552	12.1402	0.15	0.7	0.15
2021/2022	Mendel	Start Fallow	211	2	11	30-60cm	30	0.228784	6.57735	0.15	0.7	0.15
2021/2022	Mendel	Start Fallow	211	2	11	60-90cm	30	0.234601	10.6587	0.15	0.7	0.15
2021/2022	Mendel	Start Fallow	211	2	11	90-120cm	30	0.227886	12.5311	0.15	0.7	0.15
2021/2022	Mendel	Start Fallow	303	3	11	0-10cm	10	0.274006	8.75701	0.15	0.7	0.15
2021/2022	Mendel	Start Fallow	303	3	11	10-30cm	20	0.248725	4.37472	0.15	0.7	0.15
2021/2022	Mendel	Start Fallow	303	3	11	30-60cm	30	0.230585	7.11778	0.15	0.7	0.15
2021/2022	Mendel	Start Fallow	303	3	11	60-90cm	30	0.228943	8.96153	0.15	0.7	0.15
2021/2022	Mendel	Start Fallow	303	3	11	90-120cm	30	0.214899	8.63494	0.15	0.7	0.15
2021/2022	Mendel	Start Fallow	412	4	11	0-10cm	10	0.228549	4.21128	0.15	0.7	0.15
2021/2022	Mendel	Start Fallow	412	4	11	10-30cm	20	0.290615	12.7527	0.15	0.7	0.15
2021/2022	Mendel	Start Fallow	412	4	11	30-60cm	30	0.234201	8.20248	0.15	0.7	0.15
2021/2022	Mendel	Start Fallow	412	4	11	60-90cm	30	0.273354	22.2845	0.15	0.7	0.15
2021/2022	Mendel	Start Fallow	412	4	11	90-120cm	30	0.226018	11.9706	0.15	0.7	0.15
2021/2022	Mendel	Cover crop sowing	101	1	11	0-10cm	10	0.373962	18.7526	0.15	0.7	0.15
2021/2022	Mendel	Cover crop sowing	101	1	11	10-30cm	20	0.397324	34.0945	0.15	0.7	0.15
2021/2022	Mendel	Cover crop sowing	101	1	11	30-60cm	30	0.389436	54.7729	0.15	0.7	0.15
2021/2022	Mendel	Cover crop sowing	101	1	11	60-90cm	30	0.354203	46.5393	0.15	0.7	0.15
2021/2022	Mendel	Cover crop sowing	101	1	11	90-120cm	30	0.356375	51.0778	0.15	0.7	0.15
2021/2022	Mendel	Cover crop sowing	211	2	11	0-10cm	10	0.38986	20.3424	0.15	0.7	0.15
2021/2022	Mendel	Cover crop sowing	211	2	11	10-30cm	20	0.386742	31.9781	0.15	0.7	0.15
2021/2022	Mendel	Cover crop sowing	211	2	11	30-60cm	30	0.357088	45.0686	0.15	0.7	0.15
2021/2022	Mendel	Cover crop sowing	211	2	11	60-90cm	30	0.327867	38.6386	0.15	0.7	0.15
2021/2022	Mendel	Cover crop sowing	211	2	11	90-120cm	30	0.303904	35.3363	0.15	0.7	0.15
2021/2022	Mendel	Cover crop sowing	303	3	11	0-10cm	10	0.367595	18.1159	0.15	0.7	0.15
2021/2022	Mendel	Cover crop sowing	303	3	11	10-30cm	20	0.358123	26.2543	0.15	0.7	0.15
2021/2022	Mendel	Cover crop sowing	303	3	11	30-60cm	30	0.363401	46.9624	0.15	0.7	0.15
2021/2022	Mendel	Cover crop sowing	303	3	11	60-90cm	30	0.346892	44.3459	0.15	0.7	0.15
2021/2022	Mendel	Cover crop sowing	303	3	11	90-120cm	30	0.296279	33.0489	0.15	0.7	0.15
2021/2022	Mendel	Cover crop sowing	412	4	11	0-10cm	10	0.290148	10.3712	0.15	0.7	0.15
2021/2022	Mendel	Cover crop sowing	412	4	11	10-30cm	20	0.283817	11.3931	0.15	0.7	0.15
2021/2022	Mendel	Cover crop sowing	412	4	11	30-60cm	30	0.377393	51.16	0.15	0.7	0.15
2021/2022	Mendel	Cover crop sowing	412	4	11	60-90cm	30	0.384674	55.6807	0.15	0.7	0.15
2021/2022	Mendel	Cover crop sowing	412	4	11	90-120cm	30	0.360723	52.3819	0.15	0.7	0.15
2021/2022	Mendel	Cover crop termination	101	1	11	0-10cm	10	0.252544	6.61081	0.15	0.7	0.15
2021/2022	Mendel	Cover crop termination	101	1	11	10-30cm	20	0.308339	16.2975	0.15	0.7	0.15
2021/2022	Mendel	Cover crop termination	101	1	11	30-60cm	30	0.284974	23.4345	0.15	0.7	0.15
2021/2022	Mendel	Cover crop termination	101	1	11	60-90cm	30	0.292217	27.9435	0.15	0.7	0.15
2021/2022	Mendel	Cover crop termination	101	1	11	90-120cm	30	0.302655	34.9616	0.15	0.7	0.15
2021/2022	Mendel	Cover crop termination	211	2	11	0-10cm	10	0.225702	3.92654	0.15	0.7	0.15
2021/2022	Mendel	Cover crop termination	211	2	11	10-30cm	20	0.274404	9.51059	0.15	0.7	0.15
2021/2022	Mendel	Cover crop termination	211	2	11	30-60cm	30	0.274824	20.3893	0.15	0.7	0.15
2021/2022	Mendel	Cover crop termination	211	2	11	60-90cm	30	0.262436	19.0093	0.15	0.7	0.15
2021/2022	Mendel	Cover crop termination	211	2	11	90-120cm	30	0.268948	24.8495	0.15	0.7	0.15
2021/2022	Mendel	Cover crop termination	303	3	11	0-10cm	10	0.219899	3.34627	0.15	0.7	0.15
2021/2022	Mendel	Cover crop termination	303	3	11	10-30cm	20	0.275293	9.68838	0.15	0.7	0.15
2021/2022	Mendel	Cover crop termination	303	3	11	30-60cm	30	0.304497	29.2912	0.15	0.7	0.15
2021/2022	Mendel	Cover crop termination	303	3	11	60-90cm	30	0.288449	26.8131	0.15	0.7	0.15
2021/2022	Mendel	Cover crop termination	303	3	11	90-120cm	30	0.255938	20.9466	0.15	0.7	0.15
2021/2022	Mendel	Cover crop termination	412	4	11	0-10cm	10	0.214896	2.84595	0.15	0.7	0.15
2021/2022	Mendel	Cover crop termination	412	4	11	10-30cm	20	0.224238	-0.522683	0.15	0.7	0.15
2021/2022	Mendel	Cover crop termination	412	4	11	30-60cm	30	0.289581	24.8165	0.15	0.7	0.15
2021/2022	Mendel	Cover crop termination	412	4	11	60-90cm	30	0.340294	42.3667	0.15	0.7	0.15
2021/2022	Mendel	Cover crop termination	412	4	11	90-120cm	30	0.341002	46.4658	0.15	0.7	0.15
2021/2022	Mendel	Cash crop sowing	101	1	11	0-10cm	10	0.363962	17.7526	0.15	0.7	0.15
2021/2022	Mendel	Cash crop sowing	101	1	11	10-30cm	20	0.371012	28.8322	0.15	0.7	0.15
2021/2022	Mendel	Cash crop sowing	101	1	11	30-60cm	30	0.348168	42.3928	0.15	0.7	0.15
2021/2022	Mendel	Cash crop sowing	101	1	11	60-90cm	30	0.330907	39.5506	0.15	0.7	0.15
2021/2022	Mendel	Cash crop sowing	101	1	11	90-120cm	30	0.317095	39.2938	0.15	0.7	0.15
2021/2022	Mendel	Cash crop sowing	211	2	11	0-10cm	10	0.304738	11.8301	0.15	0.7	0.15
2021/2022	Mendel	Cash crop sowing	211	2	11	10-30cm	20	0.345855	23.8008	0.15	0.7	0.15
2021/2022	Mendel	Cash crop sowing	211	2	11	30-60cm	30	0.326201	35.8026	0.15	0.7	0.15
2021/2022	Mendel	Cash crop sowing	211	2	11	60-90cm	30	0.320806	36.5203	0.15	0.7	0.15
2021/2022	Mendel	Cash crop sowing	211	2	11	90-120cm	30	0.284589	29.5418	0.15	0.7	0.15
2021/2022	Mendel	Cash crop sowing	303	3	11	0-10cm	10	0.32566	13.9224	0.15	0.7	0.15
2021/2022	Mendel	Cash crop sowing	303	3	11	10-30cm	20	0.338504	22.3305	0.15	0.7	0.15
2021/2022	Mendel	Cash crop sowing	303	3	11	30-60cm	30	0.357427	45.1703	0.15	0.7	0.15
2021/2022	Mendel	Cash crop sowing	303	3	11	60-90cm	30	0.340702	42.4889	0.15	0.7	0.15
2021/2022	Mendel	Cash crop sowing	303	3	11	90-120cm	30	0.241278	16.5487	0.15	0.7	0.15
2021/2022	Mendel	Cash crop sowing	412	4	11	0-10cm	10	0.32566	13.9224	0.15	0.7	0.15
2021/2022	Mendel	Cash crop sowing	412	4	11	10-30cm	20	0.338504	22.3305	0.15	0.7	0.15
2021/2022	Mendel	Cash crop sowing	412	4	11	30-60cm	30	0.357427	45.1703	0.15	0.7	0.15
2021/2022	Mendel	Cash crop sowing	412	4	11	60-90cm	30	0.340702	42.4889	0.15	0.7	0.15
2021/2022	Mendel	Cash crop sowing	412	4	11	90-120cm	30	0.241278	16.5487	0.15	0.7	0.15
2020/2021	Mendel	Cover crop sowing	111	1	12	0-10	10	0.356401	15.6176	0.15	0.15	0.7
2020/2021	Mendel	Cover crop sowing	111	1	12	10-30	20	0.24533	2.46988	0.15	0.15	0.7
2020/2021	Mendel	Cover crop sowing	111	1	12	30-60	30	0.262546	14.2544	0.15	0.15	0.7
2020/2021	Mendel	Cover crop sowing	111	1	12	60-90	30	0.260063	9.90954	0.15	0.15	0.7
2020/2021	Mendel	Cover crop sowing	111	1	12	90-120	30	0.201814	2.22783	0.15	0.15	0.7
2020/2021	Mendel	Cover crop sowing	207	2	12	0-10	10	0.356401	15.6176	0.15	0.15	0.7
2020/2021	Mendel	Cover crop sowing	207	2	12	10-30	20	0.24533	2.46988	0.15	0.15	0.7
2020/2021	Mendel	Cover crop sowing	207	2	12	30-60	30	0.262546	14.2544	0.15	0.15	0.7
2020/2021	Mendel	Cover crop sowing	207	2	12	60-90	30	0.260063	9.90954	0.15	0.15	0.7
2020/2021	Mendel	Cover crop sowing	207	2	12	90-120	30	0.201814	2.22783	0.15	0.15	0.7
2020/2021	Mendel	Cover crop sowing	312	3	12	0-10	10	0.356401	15.6176	0.15	0.15	0.7
2020/2021	Mendel	Cover crop sowing	312	3	12	10-30	20	0.24533	2.46988	0.15	0.15	0.7
2020/2021	Mendel	Cover crop sowing	312	3	12	30-60	30	0.262546	14.2544	0.15	0.15	0.7
2020/2021	Mendel	Cover crop sowing	312	3	12	60-90	30	0.260063	9.90954	0.15	0.15	0.7
2020/2021	Mendel	Cover crop sowing	312	3	12	90-120	30	0.201814	2.22783	0.15	0.15	0.7
2020/2021	Mendel	Cover crop sowing	409	4	12	0-10	10	0.356401	15.6176	0.15	0.15	0.7
2020/2021	Mendel	Cover crop sowing	409	4	12	10-30	20	0.24533	2.46988	0.15	0.15	0.7
2020/2021	Mendel	Cover crop sowing	409	4	12	30-60	30	0.262546	14.2544	0.15	0.15	0.7
2020/2021	Mendel	Cover crop sowing	409	4	12	60-90	30	0.260063	9.90954	0.15	0.15	0.7
2020/2021	Mendel	Cover crop sowing	409	4	12	90-120	30	0.201814	2.22783	0.15	0.15	0.7
[truncated: 160 more rows]

## Sheet: Dataset3_Soil_nitrogen
Year	Site	Phase	PlotNo	Rep	Covercrop	Depth	Depth (cm)	NH4-N (mg/kg)	NO3-N (mg/kg)	BD (g/cm3)	Thickness (cm)	SMN (kgN_ha)	Oat sowing proportion	Vetch/faba sowing proportion	Rape sowing proportion
2020/2021	Mendel	Start Fallow	104	1	1	0-10cm	10	1.791	0.4823	1.38664	10	3.15224	0	0	0
2020/2021	Mendel	Start Fallow	104	1	1	10-30cm	30	2.593	0.4861	1.40393	20	8.6457	0	0	0
2020/2021	Mendel	Start Fallow	104	1	1	30-60cm	60	4.118	0.2185	1.30154	30	16.9324	0	0	0
2020/2021	Mendel	Start Fallow	104	1	1	60-90cm	90	5.453	0.2304	1.38333	30	23.5861	0	0	0
2020/2021	Mendel	Start Fallow	104	1	1	90-120cm	120	3.331	0.4501	1.37695	30	15.6191	0	0	0
2020/2021	Mendel	Start Fallow	202	2	1	0-10cm	10	1.329	0.4157	1.38664	10	2.41927	0	0	0
2020/2021	Mendel	Start Fallow	202	2	1	10-30cm	30	0.614	0.4115	1.40393	20	2.87947	0	0	0
2020/2021	Mendel	Start Fallow	202	2	1	30-60cm	60	0.851	0.1682	1.30154	30	3.9796	0	0	0
2020/2021	Mendel	Start Fallow	202	2	1	60-90cm	90	0.725	0.126	1.38333	30	3.53165	0	0	0
2020/2021	Mendel	Start Fallow	202	2	1	90-120cm	120	0.253	0.1518	1.37695	30	1.67216	0	0	0
2020/2021	Mendel	Start Fallow	305	3	1	0-10cm	10	0.923	0.738	1.38664	10	2.3032	0	0	0
2020/2021	Mendel	Start Fallow	305	3	1	10-30cm	30	2.166	0.2426	1.40393	20	6.76302	0	0	0
2020/2021	Mendel	Start Fallow	305	3	1	30-60cm	60	4.497	0.2081	1.30154	30	18.3717	0	0	0
2020/2021	Mendel	Start Fallow	305	3	1	60-90cm	90	5.823	0.1556	1.38333	30	24.8112	0	0	0
2020/2021	Mendel	Start Fallow	305	3	1	90-120cm	120	2.067	0.1897	1.37695	30	9.32207	0	0	0
2020/2021	Mendel	Start Fallow	407	4	1	0-10cm	10	8.769	0.3399	1.38664	10	12.6307	0	0	0
2020/2021	Mendel	Start Fallow	407	4	1	10-30cm	30	3.452	0.4799	1.40393	20	11.0402	0	0	0
2020/2021	Mendel	Start Fallow	407	4	1	30-60cm	60	4.041	0.2102	1.30154	30	16.5994	0	0	0
2020/2021	Mendel	Start Fallow	407	4	1	60-90cm	90	3.871	0.1843	1.38333	30	16.8295	0	0	0
2020/2021	Mendel	Start Fallow	407	4	1	90-120cm	120	1.355	0.2018	1.37695	30	6.43089	0	0	0
2020/2021	Mendel	Cover crop termination	104	1	1	0-10	10	6.62	2.88	1.38664	10	13.1731	0	0	0
2020/2021	Mendel	Cover crop termination	104	1	1	10-30	30	5.69	12	1.40393	20	49.6711	0	0	0
2020/2021	Mendel	Cover crop termination	104	1	1	30-60	60	4.46	3.125	1.30154	30	29.6166	0	0	0
2020/2021	Mendel	Cover crop termination	104	1	1	60-90	90	4.61	5.23	1.38333	30	40.836	0	0	0
2020/2021	Mendel	Cover crop termination	104	1	1	90-120	120	5.01	4.8	1.37695	30	40.5235	0	0	0
2020/2021	Mendel	Cover crop termination	202	2	1	0-10	10	10.1	0.37	1.38664	10	14.5181	0	0	0
2020/2021	Mendel	Cover crop termination	202	2	1	10-30	30	4.56	1.23	1.40393	20	16.2575	0	0	0
2020/2021	Mendel	Cover crop termination	202	2	1	30-60	60	2.67	3.46	1.30154	30	23.9354	0	0	0
2020/2021	Mendel	Cover crop termination	202	2	1	60-90	90	5.2	4.92	1.38333	30	41.998	0	0	0
2020/2021	Mendel	Cover crop termination	202	2	1	90-120	120	7.63	2.02	1.37695	30	39.8626	0	0	0
2020/2021	Mendel	Cover crop termination	305	3	1	0-10	10	7.47	2.74	1.38664	10	14.1576	0	0	0
2020/2021	Mendel	Cover crop termination	305	3	1	10-30	30	4.44	2.35	1.40393	20	19.0654	0	0	0
2020/2021	Mendel	Cover crop termination	305	3	1	30-60	60	6.44	5.74	1.30154	30	47.5584	0	0	0
2020/2021	Mendel	Cover crop termination	305	3	1	60-90	90	7.11	3.62	1.38333	30	44.5295	0	0	0
2020/2021	Mendel	Cover crop termination	305	3	1	90-120	120	5.99	3.04	1.37695	30	37.3015	0	0	0
2020/2021	Mendel	Cover crop termination	407	4	1	0-10	10	2.9	14.72	1.38664	10	24.4326	0	0	0
2020/2021	Mendel	Cover crop termination	407	4	1	10-30	30	2.61	4.564	1.40393	20	20.1436	0	0	0
2020/2021	Mendel	Cover crop termination	407	4	1	30-60	60	1.87	5.075	1.30154	30	27.1176	0	0	0
2020/2021	Mendel	Cover crop termination	407	4	1	60-90	90	2.87	8.45	1.38333	30	46.978	0	0	0
2020/2021	Mendel	Cover crop termination	407	4	1	90-120	120	1.9	7.25	1.37695	30	37.7972	0	0	0
2020/2021	Mendel	Cash crop sowing	104	1	1	0-10cm	10	9.21	3.27	1.38664	10	17.3052	0	0	0
2020/2021	Mendel	Cash crop sowing	104	1	1	10-30cm	30	5.24	1.29	1.40393	20	18.3354	0	0	0
2020/2021	Mendel	Cash crop sowing	104	1	1	30-60cm	60	4.12	21.97	1.30154	30	101.872	0	0	0
2020/2021	Mendel	Cash crop sowing	104	1	1	60-90cm	90	3.52	6.38	1.38333	30	41.085	0	0	0
2020/2021	Mendel	Cash crop sowing	104	1	1	90-120cm	120	3.83	4.3	1.37695	30	33.5837	0	0	0
2020/2021	Mendel	Cash crop sowing	202	2	1	0-10cm	10	7.44	3.41	1.38664	10	15.045	0	0	0
2020/2021	Mendel	Cash crop sowing	202	2	1	10-30cm	30	4.12	19.32	1.40393	20	65.8163	0	0	0
2020/2021	Mendel	Cash crop sowing	202	2	1	30-60cm	60	4.68	4.69	1.30154	30	36.5864	0	0	0
2020/2021	Mendel	Cash crop sowing	202	2	1	60-90cm	90	4.31	4.23	1.38333	30	35.441	0	0	0
2020/2021	Mendel	Cash crop sowing	202	2	1	90-120cm	120	5.11	3.38	1.37695	30	35.0708	0	0	0
2020/2021	Mendel	Cash crop sowing	305	3	1	0-10cm	10	2.91	9.82	1.38664	10	17.6519	0	0	0
2020/2021	Mendel	Cash crop sowing	305	3	1	10-30cm	30	6.45	32.85	1.40393	20	110.349	0	0	0
2020/2021	Mendel	Cash crop sowing	305	3	1	30-60cm	60	2.98	4.59	1.30154	30	29.558	0	0	0
2020/2021	Mendel	Cash crop sowing	305	3	1	60-90cm	90	3.12	4.31	1.38333	30	30.8345	0	0	0
2020/2021	Mendel	Cash crop sowing	305	3	1	90-120cm	120	2.48	5.03	1.37695	30	31.0226	0	0	0
2020/2021	Mendel	Cash crop sowing	407	4	1	0-10cm	10	7.44	14.45	1.38664	10	30.3535	0	0	0
2020/2021	Mendel	Cash crop sowing	407	4	1	10-30cm	30	6.46	5.314	1.40393	20	33.0598	0	0	0
2020/2021	Mendel	Cash crop sowing	407	4	1	30-60cm	60	2.39	14.82	1.30154	30	67.1986	0	0	0
2020/2021	Mendel	Cash crop sowing	407	4	1	60-90cm	90	2.09	5.93	1.38333	30	33.283	0	0	0
2020/2021	Mendel	Cash crop sowing	407	4	1	90-120cm	120	2.34	5.87	1.37695	30	33.9142	0	0	0
2021/2022	Mendel	Start Fallow	104	1	1	0-10cm	10	10.1613	16.3333	1.32	10	34.9729	0	0	0
2021/2022	Mendel	Start Fallow	104	1	1	10-30cm	30	9.48387	8.55556	1.3	20	46.9025	0	0	0
2021/2022	Mendel	Start Fallow	104	1	1	30-60cm	60	10.3871	4.66667	1.23	30	55.5484	0	0	0
2021/2022	Mendel	Start Fallow	104	1	1	60-90cm	90	4.29032	3.88889	1.27	30	31.1628	0	0	0
2021/2022	Mendel	Start Fallow	104	1	1	90-120cm	120	3.16129	6.22222	1.37	30	38.5662	0	0	0
2021/2022	Mendel	Start Fallow	202	2	1	0-10cm	10	10.1613	16.3333	1.32	10	34.9729	0	0	0
2021/2022	Mendel	Start Fallow	202	2	1	10-30cm	30	9.48387	8.55556	1.3	20	46.9025	0	0	0
2021/2022	Mendel	Start Fallow	202	2	1	30-60cm	60	10.3871	4.66667	1.23	30	55.5484	0	0	0
2021/2022	Mendel	Start Fallow	202	2	1	60-90cm	90	4.29032	3.88889	1.27	30	31.1628	0	0	0
2021/2022	Mendel	Start Fallow	202	2	1	90-120cm	120	3.16129	6.22222	1.37	30	38.5662	0	0	0
2021/2022	Mendel	Start Fallow	305	3	1	0-10cm	10	10.1613	16.3333	1.32	10	34.9729	0	0	0
2021/2022	Mendel	Start Fallow	305	3	1	10-30cm	30	9.48387	8.55556	1.3	20	46.9025	0	0	0
2021/2022	Mendel	Start Fallow	305	3	1	30-60cm	60	10.3871	4.66667	1.23	30	55.5484	0	0	0
2021/2022	Mendel	Start Fallow	305	3	1	60-90cm	90	4.29032	3.88889	1.27	30	31.1628	0	0	0
2021/2022	Mendel	Start Fallow	305	3	1	90-120cm	120	3.16129	6.22222	1.37	30	38.5662	0	0	0
2021/2022	Mendel	Start Fallow	407	4	1	0-10cm	10	10.1613	16.3333	1.32	10	34.9729	0	0	0
2021/2022	Mendel	Start Fallow	407	4	1	10-30cm	30	9.48387	8.55556	1.3	20	46.9025	0	0	0
2021/2022	Mendel	Start Fallow	407	4	1	30-60cm	60	10.3871	4.66667	1.23	30	55.5484	0	0	0
2021/2022	Mendel	Start Fallow	407	4	1	60-90cm	90	4.29032	3.88889	1.27	30	31.1628	0	0	0
2021/2022	Mendel	Start Fallow	407	4	1	90-120cm	120	3.16129	6.22222	1.37	30	38.5662	0	0	0
2021/2022	Mendel	Cover crop termination	104	1	1	0-10	10	3.61356	2.13464	1.32	10	7.58762	0	0	0
2021/2022	Mendel	Cover crop termination	104	1	1	10-30	30	2.786	1.63902	1.3	20	11.505	0	0	0
2021/2022	Mendel	Cover crop termination	104	1	1	30-60	60	5.83901	3.15851	1.23	30	33.2008	0	0	0
2021/2022	Mendel	Cover crop termination	104	1	1	60-90	90	7.51286	3.05291	1.27	30	40.2556	0	0	0
2021/2022	Mendel	Cover crop termination	104	1	1	90-120	120	8.99927	1.18247	1.37	30	41.847	0	0	0
2021/2022	Mendel	Cover crop termination	202	2	1	0-10	10	5.83022	1.29017	1.32	10	9.39891	0	0	0
2021/2022	Mendel	Cover crop termination	202	2	1	10-30	30	4.77089	0.786055	1.3	20	14.4481	0	0	0
2021/2022	Mendel	Cover crop termination	202	2	1	30-60	60	10.4423	1.23616	1.23	30	43.0936	0	0	0
2021/2022	Mendel	Cover crop termination	202	2	1	60-90	90	7.02795	1.06754	1.27	30	30.8438	0	0	0
2021/2022	Mendel	Cover crop termination	202	2	1	90-120	120	8.718	1.08194	1.37	30	40.2777	0	0	0
2021/2022	Mendel	Cover crop termination	305	3	1	0-10	10	3.40667	0.668997	1.32	10	5.37988	0	0	0
2021/2022	Mendel	Cover crop termination	305	3	1	10-30	30	3.17178	1.65415	1.3	20	12.5474	0	0	0
2021/2022	Mendel	Cover crop termination	305	3	1	30-60	60	8.77012	4.15754	1.23	30	47.7031	0	0	0
2021/2022	Mendel	Cover crop termination	305	3	1	60-90	90	8.98864	4.4064	1.27	30	51.0351	0	0	0
2021/2022	Mendel	Cover crop termination	305	3	1	90-120	120	10.36	1.15561	1.37	30	47.3292	0	0	0
2021/2022	Mendel	Cover crop termination	407	4	1	0-10	10	2.73311	1.98665	1.32	10	6.23008	0	0	0
2021/2022	Mendel	Cover crop termination	407	4	1	10-30	30	2.02067	0.814439	1.3	20	7.37127	0	0	0
2021/2022	Mendel	Cover crop termination	407	4	1	30-60	60	5.59179	2.81367	1.23	30	31.0161	0	0	0
2021/2022	Mendel	Cover crop termination	407	4	1	60-90	90	8.28058	2.4792	1.27	30	40.9948	0	0	0
2021/2022	Mendel	Cover crop termination	407	4	1	90-120	120	9.609	2.27742	1.37	30	48.8532	0	0	0
2021/2022	Mendel	Cash crop sowing	104	1	1	0-10cm	10	7.68133	5.68255	1.32	10	17.6403	0	0	0
2021/2022	Mendel	Cash crop sowing	104	1	1	10-30cm	30	7.27611	1.94582	1.3	20	23.977	0	0	0
2021/2022	Mendel	Cash crop sowing	104	1	1	30-60cm	60	9.54878	4.0017	1.23	30	50.0013	0	0	0
2021/2022	Mendel	Cash crop sowing	104	1	1	60-90cm	90	8.40311	3.67954	1.27	30	46.0349	0	0	0
2021/2022	Mendel	Cash crop sowing	104	1	1	90-120cm	120	7.58256	2.07159	1.37	30	39.6786	0	0	0
2021/2022	Mendel	Cash crop sowing	202	2	1	0-10cm	10	5.53467	5.46942	1.32	10	14.5254	0	0	0
2021/2022	Mendel	Cash crop sowing	202	2	1	10-30cm	30	7.357	3.53173	1.3	20	28.3107	0	0	0
2021/2022	Mendel	Cash crop sowing	202	2	1	30-60cm	60	8.69944	2.97536	1.23	30	43.08	0	0	0
2021/2022	Mendel	Cash crop sowing	202	2	1	60-90cm	90	12.3962	4.34023	1.27	30	63.7659	0	0	0
2021/2022	Mendel	Cash crop sowing	202	2	1	90-120cm	120	9.62889	3.19442	1.37	30	52.7038	0	0	0
2021/2022	Mendel	Cash crop sowing	305	3	1	0-10cm	10	8.34789	1.79588	1.32	10	13.3898	0	0	0
2021/2022	Mendel	Cash crop sowing	305	3	1	10-30cm	30	8.869	1.47102	1.3	20	26.884	0	0	0
2021/2022	Mendel	Cash crop sowing	305	3	1	30-60cm	60	11.0273	4.54955	1.23	30	57.4787	0	0	0
2021/2022	Mendel	Cash crop sowing	305	3	1	60-90cm	90	10.6563	4.27874	1.27	30	56.9026	0	0	0
2021/2022	Mendel	Cash crop sowing	305	3	1	90-120cm	120	12.0127	1.45872	1.37	30	55.3674	0	0	0
2021/2022	Mendel	Cash crop sowing	407	4	1	0-10cm	10	7.82989	10.7892	1.32	10	24.5772	0	0	0
2021/2022	Mendel	Cash crop sowing	407	4	1	10-30cm	30	6.86467	2.5688	1.3	20	24.527	0	0	0
2021/2022	Mendel	Cash crop sowing	407	4	1	30-60cm	60	8.69867	2.04899	1.23	30	39.6589	0	0	0
2021/2022	Mendel	Cash crop sowing	407	4	1	60-90cm	90	2.41033	3.08619	1.27	30	20.9417	0	0	0
2021/2022	Mendel	Cash crop sowing	407	4	1	90-120cm	120	9.45	5.35877	1.37	30	60.864	0	0	0
2020/2021	Mendel	Start Fallow	103	1	2	0-10cm	10	1.255	0.4382	1.38664	10	2.34785	0	0	0
2020/2021	Mendel	Start Fallow	103	1	2	10-30cm	30	0.441	0.4368	1.40393	20	2.46474	0	0	0
2020/2021	Mendel	Start Fallow	103	1	2	30-60cm	60	0.966	0.2486	1.30154	30	4.74256	0	0	0
2020/2021	Mendel	Start Fallow	103	1	2	60-90cm	90	3.622	0.2972	1.38333	30	16.2647	0	0	0
2020/2021	Mendel	Start Fallow	103	1	2	90-120cm	120	3.228	0.2482	1.37695	30	14.3596	0	0	0
2020/2021	Mendel	Start Fallow	204	2	2	0-10cm	10	1.797	0.4591	1.38664	10	3.12839	0	0	0
2020/2021	Mendel	Start Fallow	204	2	2	10-30cm	30	1.446	0.2771	1.40393	20	4.83823	0	0	0
2020/2021	Mendel	Start Fallow	204	2	2	30-60cm	60	1.569	0.2326	1.30154	30	7.03458	0	0	0
2020/2021	Mendel	Start Fallow	204	2	2	60-90cm	90	1.642	0.0777	1.38333	30	7.13676	0	0	0
2020/2021	Mendel	Start Fallow	204	2	2	90-120cm	120	2.171	0.1224	1.37695	30	9.47367	0	0	0
2020/2021	Mendel	Start Fallow	306	3	2	0-10cm	10	1.694	0.539	1.38664	10	3.09636	0	0	0
2020/2021	Mendel	Start Fallow	306	3	2	10-30cm	30	1.297	0.328	1.40393	20	4.56278	0	0	0
2020/2021	Mendel	Start Fallow	306	3	2	30-60cm	60	1.821	0.1968	1.30154	30	7.87876	0	0	0
2020/2021	Mendel	Start Fallow	306	3	2	60-90cm	90	2.083	0.2261	1.38333	30	9.58277	0	0	0
2020/2021	Mendel	Start Fallow	306	3	2	90-120cm	120	2.22	0.2071	1.37695	30	10.026	0	0	0
2020/2021	Mendel	Start Fallow	411	4	2	0-10cm	10	1.644	0.3632	1.38664	10	2.78326	0	0	0
2020/2021	Mendel	Start Fallow	411	4	2	10-30cm	30	1.14	0.2391	1.40393	20	3.87233	0	0	0
2020/2021	Mendel	Start Fallow	411	4	2	30-60cm	60	2.621	0.1036	1.30154	30	10.6385	0	0	0
2020/2021	Mendel	Start Fallow	411	4	2	60-90cm	90	4.375	0.1193	1.38333	30	18.6514	0	0	0
2020/2021	Mendel	Start Fallow	411	4	2	90-120cm	120	4.259	0.102	1.37695	30	18.0146	0	0	0
2020/2021	Mendel	Cover crop termination	103	1	2	0-10	10	9.86	3.58	1.38664	10	18.6364	0	0	0
2020/2021	Mendel	Cover crop termination	103	1	2	10-30	30	9.06	2.36	1.40393	20	32.0658	0	0	0
2020/2021	Mendel	Cover crop termination	103	1	2	30-60	60	3.52	1.86	1.30154	30	21.0069	0	0	0
2020/2021	Mendel	Cover crop termination	103	1	2	60-90	90	2.75	2.4	1.38333	30	21.3725	0	0	0
2020/2021	Mendel	Cover crop termination	103	1	2	90-120	120	3.54	3.67	1.37695	30	29.7834	0	0	0
2020/2021	Mendel	Cover crop termination	204	2	2	0-10	10	13.49	4.21	1.38664	10	24.5435	0	0	0
2020/2021	Mendel	Cover crop termination	204	2	2	10-30	30	6.11	8.85	1.40393	20	42.0057	0	0	0
2020/2021	Mendel	Cover crop termination	204	2	2	30-60	60	3.47	1.086	1.30154	30	17.7895	0	0	0
2020/2021	Mendel	Cover crop termination	204	2	2	60-90	90	2.33	5.55	1.38333	30	32.702	0	0	0
2020/2021	Mendel	Cover crop termination	204	2	2	90-120	120	3.77	7.27	1.37695	30	45.6045	0	0	0
2020/2021	Mendel	Cover crop termination	306	3	2	0-10	10	7.43	2.48	1.38664	10	13.7416	0	0	0
2020/2021	Mendel	Cover crop termination	306	3	2	10-30	30	5.34	4.32	1.40393	20	27.124	0	0	0
2020/2021	Mendel	Cover crop termination	306	3	2	30-60	60	4.66	1.6	1.30154	30	24.443	0	0	0
2020/2021	Mendel	Cover crop termination	306	3	2	60-90	90	3.84	6.48	1.38333	30	42.828	0	0	0
2020/2021	Mendel	Cover crop termination	306	3	2	90-120	120	4.08	4.12	1.37695	30	33.8729	0	0	0
2020/2021	Mendel	Cover crop termination	411	4	2	0-10	10	4.63	4.99	1.38664	10	13.3395	0	0	0
2020/2021	Mendel	Cover crop termination	411	4	2	10-30	30	3.79	3.69	1.40393	20	21.0028	0	0	0
2020/2021	Mendel	Cover crop termination	411	4	2	30-60	60	2.33	3.22	1.30154	30	21.6707	0	0	0
2020/2021	Mendel	Cover crop termination	411	4	2	60-90	90	2.33	16.65	1.38333	30	78.7671	0	0	0
2020/2021	Mendel	Cover crop termination	411	4	2	90-120	120	2.34	7.9	1.37695	30	42.2998	0	0	0
2020/2021	Mendel	Cash crop sowing	103	1	2	0-10cm	10	9.07	3.54	1.38664	10	17.4855	0	0	0
2020/2021	Mendel	Cash crop sowing	103	1	2	10-30cm	30	6.04	0.38	1.40393	20	18.0265	0	0	0
2020/2021	Mendel	Cash crop sowing	103	1	2	30-60cm	60	5.34	42.5	1.30154	30	186.797	0	0	0
2020/2021	Mendel	Cash crop sowing	103	1	2	60-90cm	90	3.54	7.69	1.38333	30	46.6045	0	0	0
2020/2021	Mendel	Cash crop sowing	103	1	2	90-120cm	120	3.01	4.19	1.37695	30	29.742	0	0	0
2020/2021	Mendel	Cash crop sowing	204	2	2	0-10cm	10	4.42	16.84	1.38664	10	29.4799	0	0	0
2020/2021	Mendel	Cash crop sowing	204	2	2	10-30cm	30	4.69	9.41	1.40393	20	39.5909	0	0	0
2020/2021	Mendel	Cash crop sowing	204	2	2	30-60cm	60	2.79	8.7	1.30154	30	44.8642	0	0	0
2020/2021	Mendel	Cash crop sowing	204	2	2	60-90cm	90	3.04	6.04	1.38333	30	37.682	0	0	0
2020/2021	Mendel	Cash crop sowing	204	2	2	90-120cm	120	3.83	14.89	1.37695	30	77.3293	0	0	0
2020/2021	Mendel	Cash crop sowing	306	3	2	0-10cm	10	9.73	6.25	1.38664	10	22.1585	0	0	0
2020/2021	Mendel	Cash crop sowing	306	3	2	10-30cm	30	2.58	19.08	1.40393	20	60.8183	0	0	0
2020/2021	Mendel	Cash crop sowing	306	3	2	30-60cm	60	3.91	11.15	1.30154	30	58.8037	0	0	0
2020/2021	Mendel	Cash crop sowing	306	3	2	60-90cm	90	4.15	7.48	1.38333	30	48.2645	0	0	0
2020/2021	Mendel	Cash crop sowing	306	3	2	90-120cm	120	3.35	4.43	1.37695	30	32.1379	0	0	0
2020/2021	Mendel	Cash crop sowing	411	4	2	0-10cm	10	8.24	2.07	1.38664	10	14.2962	0	0	0
2020/2021	Mendel	Cash crop sowing	411	4	2	10-30cm	30	5.79	5.19	1.40393	20	30.8304	0	0	0
2020/2021	Mendel	Cash crop sowing	411	4	2	30-60cm	60	3.16	12.81	1.30154	30	62.3569	0	0	0
2020/2021	Mendel	Cash crop sowing	411	4	2	60-90cm	90	4.1	6.55	1.38333	30	44.1975	0	0	0
2020/2021	Mendel	Cash crop sowing	411	4	2	90-120cm	120	2.2	4.26	1.37695	30	26.6852	0	0	0
2021/2022	Mendel	Start Fallow	103	1	2	0-10cm	10	10.1613	16.3333	1.32	10	34.9729	0	0	0
2021/2022	Mendel	Start Fallow	103	1	2	10-30cm	30	9.48387	8.55556	1.3	20	46.9025	0	0	0
2021/2022	Mendel	Start Fallow	103	1	2	30-60cm	60	10.3871	4.66667	1.23	30	55.5484	0	0	0
2021/2022	Mendel	Start Fallow	103	1	2	60-90cm	90	4.29032	3.88889	1.27	30	31.1628	0	0	0
2021/2022	Mendel	Start Fallow	103	1	2	90-120cm	120	3.16129	6.22222	1.37	30	38.5662	0	0	0
2021/2022	Mendel	Start Fallow	204	2	2	0-10cm	10	10.1613	16.3333	1.32	10	34.9729	0	0	0
2021/2022	Mendel	Start Fallow	204	2	2	10-30cm	30	9.48387	8.55556	1.3	20	46.9025	0	0	0
2021/2022	Mendel	Start Fallow	204	2	2	30-60cm	60	10.3871	4.66667	1.23	30	55.5484	0	0	0
2021/2022	Mendel	Start Fallow	204	2	2	60-90cm	90	4.29032	3.88889	1.27	30	31.1628	0	0	0
2021/2022	Mendel	Start Fallow	204	2	2	90-120cm	120	3.16129	6.22222	1.37	30	38.5662	0	0	0
2021/2022	Mendel	Start Fallow	306	3	2	0-10cm	10	10.1613	16.3333	1.32	10	34.9729	0	0	0
2021/2022	Mendel	Start Fallow	306	3	2	10-30cm	30	9.48387	8.55556	1.3	20	46.9025	0	0	0
2021/2022	Mendel	Start Fallow	306	3	2	30-60cm	60	10.3871	4.66667	1.23	30	55.5484	0	0	0
2021/2022	Mendel	Start Fallow	306	3	2	60-90cm	90	4.29032	3.88889	1.27	30	31.1628	0	0	0
2021/2022	Mendel	Start Fallow	306	3	2	90-120cm	120	3.16129	6.22222	1.37	30	38.5662	0	0	0
2021/2022	Mendel	Start Fallow	411	4	2	0-10cm	10	10.1613	16.3333	1.32	10	34.9729	0	0	0
2021/2022	Mendel	Start Fallow	411	4	2	10-30cm	30	9.48387	8.55556	1.3	20	46.9025	0	0	0
2021/2022	Mendel	Start Fallow	411	4	2	30-60cm	60	10.3871	4.66667	1.23	30	55.5484	0	0	0
2021/2022	Mendel	Start Fallow	411	4	2	60-90cm	90	4.29032	3.88889	1.27	30	31.1628	0	0	0
2021/2022	Mendel	Start Fallow	411	4	2	90-120cm	120	3.16129	6.22222	1.37	30	38.5662	0	0	0
2021/2022	Mendel	Cover crop termination	103	1	2	0-10	10	3.61356	2.13464	1.32	10	7.58762	0	0	0
2021/2022	Mendel	Cover crop termination	103	1	2	10-30	30	2.786	1.63902	1.3	20	11.505	0	0	0
2021/2022	Mendel	Cover crop termination	103	1	2	30-60	60	5.83901	3.15851	1.23	30	33.2008	0	0	0
2021/2022	Mendel	Cover crop termination	103	1	2	60-90	90	7.51286	3.05291	1.27	30	40.2556	0	0	0
2021/2022	Mendel	Cover crop termination	103	1	2	90-120	120	8.99927	1.18247	1.37	30	41.847	0	0	0
2021/2022	Mendel	Cover crop termination	204	2	2	0-10	10	5.83022	1.29017	1.32	10	9.39891	0	0	0
2021/2022	Mendel	Cover crop termination	204	2	2	10-30	30	4.77089	0.786055	1.3	20	14.4481	0	0	0
2021/2022	Mendel	Cover crop termination	204	2	2	30-60	60	10.4423	1.23616	1.23	30	43.0936	0	0	0
2021/2022	Mendel	Cover crop termination	204	2	2	60-90	90	7.02795	1.06754	1.27	30	30.8438	0	0	0
2021/2022	Mendel	Cover crop termination	204	2	2	90-120	120	8.718	1.08194	1.37	30	40.2777	0	0	0
2021/2022	Mendel	Cover crop termination	306	3	2	0-10	10	3.40667	0.668997	1.32	10	5.37988	0	0	0
2021/2022	Mendel	Cover crop termination	306	3	2	10-30	30	3.17178	1.65415	1.3	20	12.5474	0	0	0
2021/2022	Mendel	Cover crop termination	306	3	2	30-60	60	8.77012	4.15754	1.23	30	47.7031	0	0	0
2021/2022	Mendel	Cover crop termination	306	3	2	60-90	90	8.98864	4.4064	1.27	30	51.0351	0	0	0
2021/2022	Mendel	Cover crop termination	306	3	2	90-120	120	10.36	1.15561	1.37	30	47.3292	0	0	0
2021/2022	Mendel	Cover crop termination	411	4	2	0-10	10	2.73311	1.98665	1.32	10	6.23008	0	0	0
2021/2022	Mendel	Cover crop termination	411	4	2	10-30	30	2.02067	0.814439	1.3	20	7.37127	0	0	0
2021/2022	Mendel	Cover crop termination	411	4	2	30-60	60	5.59179	2.81367	1.23	30	31.0161	0	0	0
2021/2022	Mendel	Cover crop termination	411	4	2	60-90	90	8.28058	2.4792	1.27	30	40.9948	0	0	0
2021/2022	Mendel	Cover crop termination	411	4	2	90-120	120	9.609	2.27742	1.37	30	48.8532	0	0	0
2021/2022	Mendel	Cash crop sowing	103	1	2	0-10cm	10	8.057	2.77363	1.32	10	14.2964	0	0	0
2021/2022	Mendel	Cash crop sowing	103	1	2	10-30cm	30	8.26622	2.49959	1.3	20	27.9911	0	0	0
2021/2022	Mendel	Cash crop sowing	103	1	2	30-60cm	60	8.15189	3.62857	1.23	30	43.4699	0	0	0
2021/2022	Mendel	Cash crop sowing	103	1	2	60-90cm	90	9.51222	4.56152	1.27	30	53.6209	0	0	0
2021/2022	Mendel	Cash crop sowing	103	1	2	90-120cm	120	6.77289	2.50546	1.37	30	38.134	0	0	0
2021/2022	Mendel	Cash crop sowing	204	2	2	0-10cm	10	5.36044	7.25753	1.32	10	16.6557	0	0	0
2021/2022	Mendel	Cash crop sowing	204	2	2	10-30cm	30	5.49422	2.03309	1.3	20	19.571	0	0	0
2021/2022	Mendel	Cash crop sowing	204	2	2	30-60cm	60	10.4829	2.01925	1.23	30	46.1329	0	0	0
2021/2022	Mendel	Cash crop sowing	204	2	2	60-90cm	90	8.25067	2.41925	1.27	30	40.6524	0	0	0
2021/2022	Mendel	Cash crop sowing	204	2	2	90-120cm	120	7.74122	1.32386	1.37	30	37.2575	0	0	0
2021/2022	Mendel	Cash crop sowing	306	3	2	0-10cm	10	7.14622	4.60891	1.32	10	15.5168	0	0	0
2021/2022	Mendel	Cash crop sowing	306	3	2	10-30cm	30	7.82989	1.59117	1.3	20	24.4947	0	0	0
2021/2022	Mendel	Cash crop sowing	306	3	2	30-60cm	60	11.4326	4.59412	1.23	30	59.1384	0	0	0
2021/2022	Mendel	Cash crop sowing	306	3	2	60-90cm	90	7.37411	3.72511	1.27	30	42.288	0	0	0
2021/2022	Mendel	Cash crop sowing	306	3	2	90-120cm	120	9.34422	4.19693	1.37	30	55.6541	0	0	0
2021/2022	Mendel	Cash crop sowing	411	4	2	0-10cm	10	4.34078	4.67121	1.32	10	11.8958	0	0	0
2021/2022	Mendel	Cash crop sowing	411	4	2	10-30cm	30	4.38978	2.42268	1.3	20	17.7124	0	0	0
2021/2022	Mendel	Cash crop sowing	411	4	2	30-60cm	60	5.38144	2.68102	1.23	30	29.7505	0	0	0
2021/2022	Mendel	Cash crop sowing	411	4	2	60-90cm	90	8.16433	3.76318	1.27	30	45.4438	0	0	0
2021/2022	Mendel	Cash crop sowing	411	4	2	90-120cm	120	8.56567	2.82418	1.37	30	46.8123	0	0	0
2020/2021	Mendel	Start Fallow	108	1	3	0-10cm	10	0.951	0.366	1.38664	10	1.8262	1	0	0
2020/2021	Mendel	Start Fallow	108	1	3	10-30cm	30	1.38	0.2502	1.40393	20	4.57738	1	0	0
2020/2021	Mendel	Start Fallow	108	1	3	30-60cm	60	3.899	0.1678	1.30154	30	15.8793	1	0	0
2020/2021	Mendel	Start Fallow	108	1	3	60-90cm	90	4.596	0.1416	1.38333	30	19.6611	1	0	0
2020/2021	Mendel	Start Fallow	108	1	3	90-120cm	120	1.7	0.1729	1.37695	30	7.73665	1	0	0
2020/2021	Mendel	Start Fallow	201	2	3	0-10cm	10	1.863	0.4835	1.38664	10	3.25374	1	0	0
2020/2021	Mendel	Start Fallow	201	2	3	10-30cm	30	0.761	0.2536	1.40393	20	2.84886	1	0	0
2020/2021	Mendel	Start Fallow	201	2	3	30-60cm	60	0.979	0.192	1.30154	30	4.57232	1	0	0
2020/2021	Mendel	Start Fallow	201	2	3	60-90cm	90	0.614	0.149	1.38333	30	3.16645	1	0	0
2020/2021	Mendel	Start Fallow	201	2	3	90-120cm	120	0.392	0.209	1.37695	30	2.48263	1	0	0
2020/2021	Mendel	Start Fallow	308	3	3	0-10cm	10	2.049	0.3996	1.38664	10	3.39532	1	0	0
2020/2021	Mendel	Start Fallow	308	3	3	10-30cm	30	3.006	0.3329	1.40393	20	9.37518	1	0	0
2020/2021	Mendel	Start Fallow	308	3	3	30-60cm	60	7.155	0.1509	1.30154	30	28.5268	1	0	0
2020/2021	Mendel	Start Fallow	308	3	3	60-90cm	90	6.697	0.1537	1.38333	30	28.4304	1	0	0
2020/2021	Mendel	Start Fallow	308	3	3	90-120cm	120	0.937	0.241	1.37695	30	4.86613	1	0	0
2020/2021	Mendel	Start Fallow	404	4	3	0-10cm	10	2.394	0.158	1.38664	10	3.5387	1	0	0
2020/2021	Mendel	Start Fallow	404	4	3	10-30cm	30	1.797	0.1969	1.40393	20	5.5986	1	0	0
2020/2021	Mendel	Start Fallow	404	4	3	30-60cm	60	2.544	0.1466	1.30154	30	10.5058	1	0	0
2020/2021	Mendel	Start Fallow	404	4	3	60-90cm	90	3.843	0.1008	1.38333	30	16.3668	1	0	0
2020/2021	Mendel	Start Fallow	404	4	3	90-120cm	120	4.534	0.1078	1.37695	30	19.1745	1	0	0
2020/2021	Mendel	Cover crop termination	108	1	3	0-10	10	8.39	0.78	1.38664	10	12.7155	1	0	0
2020/2021	Mendel	Cover crop termination	108	1	3	10-30	30	4.62	0.96	1.40393	20	15.6679	1	0	0
2020/2021	Mendel	Cover crop termination	108	1	3	30-60	60	4.05	3.24	1.30154	30	28.4647	1	0	0
2020/2021	Mendel	Cover crop termination	108	1	3	60-90	90	4.67	2.71	1.38333	30	30.627	1	0	0
2020/2021	Mendel	Cover crop termination	108	1	3	90-120	120	2.55	0.97	1.37695	30	14.5406	1	0	0
2020/2021	Mendel	Cover crop termination	201	2	3	0-10	10	7.57	0.31	1.38664	10	10.9267	1	0	0
2020/2021	Mendel	Cover crop termination	201	2	3	10-30	30	6.9	0.33	1.40393	20	20.3009	1	0	0
2020/2021	Mendel	Cover crop termination	201	2	3	30-60	60	2.95	2.03	1.30154	30	19.445	1	0	0
2020/2021	Mendel	Cover crop termination	201	2	3	60-90	90	1.84	0.56	1.38333	30	9.96001	1	0	0
2020/2021	Mendel	Cover crop termination	201	2	3	90-120	120	2.82	0.63	1.37695	30	14.2514	1	0	0
2020/2021	Mendel	Cover crop termination	308	3	3	0-10	10	9.48	0.58	1.38664	10	13.9496	1	0	0
2020/2021	Mendel	Cover crop termination	308	3	3	10-30	30	5.79	1.4	1.40393	20	20.1885	1	0	0
2020/2021	Mendel	Cover crop termination	308	3	3	30-60	60	5.24	0.6	1.30154	30	22.803	1	0	0
2020/2021	Mendel	Cover crop termination	308	3	3	60-90	90	4.96	0.49	1.38333	30	22.6175	1	0	0
2020/2021	Mendel	Cover crop termination	308	3	3	90-120	120	4.34	0.54	1.37695	30	20.1585	1	0	0
2020/2021	Mendel	Cover crop termination	404	4	3	0-10	10	2.54	0.7	1.38664	10	4.49271	1	0	0
2020/2021	Mendel	Cover crop termination	404	4	3	10-30	30	3.41	0.93	1.40393	20	12.1861	1	0	0
2020/2021	Mendel	Cover crop termination	404	4	3	30-60	60	2.67	1.55	1.30154	30	16.4775	1	0	0
2020/2021	Mendel	Cover crop termination	404	4	3	60-90	90	5.97	0.91	1.38333	30	28.552	1	0	0
2020/2021	Mendel	Cover crop termination	404	4	3	90-120	120	2.95	1.07	1.37695	30	16.606	1	0	0
2020/2021	Mendel	Cash crop sowing	108	1	3	0-10cm	10	6.25	1.17	1.38664	10	10.2888	1	0	0
2020/2021	Mendel	Cash crop sowing	108	1	3	10-30cm	30	4.59	2.37	1.40393	20	19.5427	1	0	0
2020/2021	Mendel	Cash crop sowing	108	1	3	30-60cm	60	5.19	28.07	1.30154	30	129.868	1	0	0
2020/2021	Mendel	Cash crop sowing	108	1	3	60-90cm	90	4.93	4.43	1.38333	30	38.844	1	0	0
2020/2021	Mendel	Cash crop sowing	108	1	3	90-120cm	120	4.19	1.51	1.37695	30	23.5458	1	0	0
2020/2021	Mendel	Cash crop sowing	201	2	3	0-10cm	10	6.77	0.51	1.38664	10	10.0947	1	0	0
2020/2021	Mendel	Cash crop sowing	201	2	3	10-30cm	30	3.18	13.65	1.40393	20	47.2564	1	0	0
2020/2021	Mendel	Cash crop sowing	201	2	3	30-60cm	60	4.77	1.67	1.30154	30	25.1458	1	0	0
2020/2021	Mendel	Cash crop sowing	201	2	3	60-90cm	90	5.54	0.86	1.38333	30	26.56	1	0	0
2020/2021	Mendel	Cash crop sowing	201	2	3	90-120cm	120	5.03	0.46	1.37695	30	22.6783	1	0	0
2020/2021	Mendel	Cash crop sowing	308	3	3	0-10cm	10	9.82	0.33	1.38664	10	14.0744	1	0	0
2020/2021	Mendel	Cash crop sowing	308	3	3	10-30cm	30	8.57	24.16	1.40393	20	91.9014	1	0	0
2020/2021	Mendel	Cash crop sowing	308	3	3	30-60cm	60	3.15	3.08	1.30154	30	24.3258	1	0	0
2020/2021	Mendel	Cash crop sowing	308	3	3	60-90cm	90	3.16	1.61	1.38333	30	19.7955	1	0	0
2020/2021	Mendel	Cash crop sowing	308	3	3	90-120cm	120	2.62	0.49	1.37695	30	12.8469	1	0	0
2020/2021	Mendel	Cash crop sowing	404	4	3	0-10cm	10	7.01	1.8	1.38664	10	12.2163	1	0	0
2020/2021	Mendel	Cash crop sowing	404	4	3	10-30cm	30	6.49	0.7	1.40393	20	20.1885	1	0	0
2020/2021	Mendel	Cash crop sowing	404	4	3	30-60cm	60	1.99	7.06	1.30154	30	35.3369	1	0	0
2020/2021	Mendel	Cash crop sowing	404	4	3	60-90cm	90	2.47	2.641	1.38333	30	21.2107	1	0	0
2020/2021	Mendel	Cash crop sowing	404	4	3	90-120cm	120	2.52	5.35	1.37695	30	32.5097	1	0	0
2021/2022	Mendel	Start Fallow	108	1	3	0-10cm	10	10.1613	16.3333	1.32	10	34.9729	1	0	0
2021/2022	Mendel	Start Fallow	108	1	3	10-30cm	30	9.48387	8.55556	1.3	20	46.9025	1	0	0
2021/2022	Mendel	Start Fallow	108	1	3	30-60cm	60	10.3871	4.66667	1.23	30	55.5484	1	0	0
2021/2022	Mendel	Start Fallow	108	1	3	60-90cm	90	4.29032	3.88889	1.27	30	31.1628	1	0	0
2021/2022	Mendel	Start Fallow	108	1	3	90-120cm	120	3.16129	6.22222	1.37	30	38.5662	1	0	0
2021/2022	Mendel	Start Fallow	201	2	3	0-10cm	10	10.1613	16.3333	1.32	10	34.9729	1	0	0
2021/2022	Mendel	Start Fallow	201	2	3	10-30cm	30	9.48387	8.55556	1.3	20	46.9025	1	0	0
2021/2022	Mendel	Start Fallow	201	2	3	30-60cm	60	10.3871	4.66667	1.23	30	55.5484	1	0	0
2021/2022	Mendel	Start Fallow	201	2	3	60-90cm	90	4.29032	3.88889	1.27	30	31.1628	1	0	0
2021/2022	Mendel	Start Fallow	201	2	3	90-120cm	120	3.16129	6.22222	1.37	30	38.5662	1	0	0
2021/2022	Mendel	Start Fallow	308	3	3	0-10cm	10	10.1613	16.3333	1.32	10	34.9729	1	0	0
2021/2022	Mendel	Start Fallow	308	3	3	10-30cm	30	9.48387	8.55556	1.3	20	46.9025	1	0	0
2021/2022	Mendel	Start Fallow	308	3	3	30-60cm	60	10.3871	4.66667	1.23	30	55.5484	1	0	0
2021/2022	Mendel	Start Fallow	308	3	3	60-90cm	90	4.29032	3.88889	1.27	30	31.1628	1	0	0
2021/2022	Mendel	Start Fallow	308	3	3	90-120cm	120	3.16129	6.22222	1.37	30	38.5662	1	0	0
2021/2022	Mendel	Start Fallow	404	4	3	0-10cm	10	10.1613	16.3333	1.32	10	34.9729	1	0	0
2021/2022	Mendel	Start Fallow	404	4	3	10-30cm	30	9.48387	8.55556	1.3	20	46.9025	1	0	0
2021/2022	Mendel	Start Fallow	404	4	3	30-60cm	60	10.3871	4.66667	1.23	30	55.5484	1	0	0
2021/2022	Mendel	Start Fallow	404	4	3	60-90cm	90	4.29032	3.88889	1.27	30	31.1628	1	0	0
2021/2022	Mendel	Start Fallow	404	4	3	90-120cm	120	3.16129	6.22222	1.37	30	38.5662	1	0	0
2021/2022	Mendel	Cover crop termination	108	1	3	0-10	10	1.582	0.094771	1.32	10	2.21334	1	0	0
2021/2022	Mendel	Cover crop termination	108	1	3	10-30	30	1.23667	0.0612161	1.3	20	3.3745	1	0	0
2021/2022	Mendel	Cover crop termination	108	1	3	30-60	60	5.64214	1.32935	1.23	30	25.7248	1	0	0
2021/2022	Mendel	Cover crop termination	108	1	3	60-90	90	5.28479	2.98721	1.27	30	31.5163	1	0	0
2021/2022	Mendel	Cover crop termination	108	1	3	90-120	120	5.90295	2.05313	1.37	30	32.6995	1	0	0
2021/2022	Mendel	Cover crop termination	201	2	3	0-10	10	2.63978	0.212506	1.32	10	3.76502	1	0	0
2021/2022	Mendel	Cover crop termination	201	2	3	10-30	30	2.17	0.0620516	1.3	20	5.80333	1	0	0
2021/2022	Mendel	Cover crop termination	201	2	3	30-60	60	8.74989	0.346746	1.23	30	33.5666	1	0	0
2021/2022	Mendel	Cover crop termination	201	2	3	60-90	90	4.21816	0.331657	1.27	30	17.3348	1	0	0
2021/2022	Mendel	Cover crop termination	201	2	3	90-120	120	5.54248	0.564807	1.37	30	25.101	1	0	0
2021/2022	Mendel	Cover crop termination	308	3	3	0-10	10	0.970667	0.133068	1.32	10	1.45693	1	0	0
2021/2022	Mendel	Cover crop termination	308	3	3	10-30	30	1.01578	0.0787161	1.3	20	2.84568	1	0	0
2021/2022	Mendel	Cover crop termination	308	3	3	30-60	60	4.66938	0.95409	1.23	30	20.7506	1	0	0
2021/2022	Mendel	Cover crop termination	308	3	3	60-90	90	5.00747	2.33112	1.27	30	27.96	1	0	0
2021/2022	Mendel	Cover crop termination	308	3	3	90-120	120	6.414	1.10351	1.37	30	30.8969	1	0	0
2021/2022	Mendel	Cover crop termination	404	4	3	0-10	10	1.42956	0.216526	1.32	10	2.17283	1	0	0
2021/2022	Mendel	Cover crop termination	404	4	3	10-30	30	1.386	0.248568	1.3	20	4.24988	1	0	0
2021/2022	Mendel	Cover crop termination	404	4	3	30-60	60	6.17329	3.37768	1.23	30	35.2431	1	0	0
2021/2022	Mendel	Cover crop termination	404	4	3	60-90	90	7.89566	2.27251	1.27	30	38.7408	1	0	0
2021/2022	Mendel	Cover crop termination	404	4	3	90-120	120	4.29772	2.01371	1.37	30	25.94	1	0	0
2021/2022	Mendel	Cash crop sowing	108	1	3	0-10cm	10	5.41333	6.01652	1.32	10	15.0874	1	0	0
2021/2022	Mendel	Cash crop sowing	108	1	3	10-30cm	30	4.51811	1.89664	1.3	20	16.6783	1	0	0
2021/2022	Mendel	Cash crop sowing	108	1	3	30-60cm	60	4.83856	1.83513	1.23	30	24.6259	1	0	0
2021/2022	Mendel	Cash crop sowing	108	1	3	60-90cm	90	8.04456	3.7882	1.27	30	45.0828	1	0	0
2021/2022	Mendel	Cash crop sowing	108	1	3	90-120cm	120	8.98878	3.35135	1.37	30	50.7179	1	0	0
2021/2022	Mendel	Cash crop sowing	201	2	3	0-10cm	10	8.15422	4.53033	1.32	10	16.7436	1	0	0
2021/2022	Mendel	Cash crop sowing	201	2	3	10-30cm	30	7.03656	2.36476	1.3	20	24.4434	1	0	0
2021/2022	Mendel	Cash crop sowing	201	2	3	30-60cm	60	11.6216	3.31156	1.23	30	55.1032	1	0	0
2021/2022	Mendel	Cash crop sowing	201	2	3	60-90cm	90	8.75233	2.62541	1.27	30	43.3492	1	0	0
2021/2022	Mendel	Cash crop sowing	201	2	3	90-120cm	120	7.61756	1.43091	1.37	30	37.1892	1	0	0
2021/2022	Mendel	Cash crop sowing	308	3	3	0-10cm	10	1.99267	4.81029	1.32	10	8.9799	1	0	0
2021/2022	Mendel	Cash crop sowing	308	3	3	10-30cm	30	2.09533	1.61122	1.3	20	9.63704	1	0	0
2021/2022	Mendel	Cash crop sowing	308	3	3	30-60cm	60	5.495	2.14552	1.23	30	28.1935	1	0	0
2021/2022	Mendel	Cash crop sowing	308	3	3	60-90cm	90	6.60411	3.45037	1.27	30	38.3076	1	0	0
2021/2022	Mendel	Cash crop sowing	308	3	3	90-120cm	120	10.0567	2.17233	1.37	30	50.2612	1	0	0
2021/2022	Mendel	Cash crop sowing	404	4	3	0-10cm	10	4.04444	3.24283	1.32	10	9.6192	1	0	0
2021/2022	Mendel	Cash crop sowing	404	4	3	10-30cm	30	5.56578	2.82945	1.3	20	21.8276	1	0	0
2021/2022	Mendel	Cash crop sowing	404	4	3	30-60cm	60	7.21778	6.40633	1.23	30	50.273	1	0	0
2021/2022	Mendel	Cash crop sowing	404	4	3	60-90cm	90	8.38056	6.24615	1.27	30	55.7277	1	0	0
2021/2022	Mendel	Cash crop sowing	404	4	3	90-120cm	120	10.0691	1.85448	1.37	30	49.006	1	0	0
2020/2021	Mendel	Start Fallow	107	1	4	0-10cm	10	0.153	0.3529	1.38664	10	0.7015	0	1	0
2020/2021	Mendel	Start Fallow	107	1	4	10-30cm	30	0.105	0.3013	1.40393	20	1.14084	0	1	0
2020/2021	Mendel	Start Fallow	107	1	4	30-60cm	60	0.066	0.4291	1.30154	30	1.93318	0	1	0
2020/2021	Mendel	Start Fallow	107	1	4	60-90cm	90	0.54	0.2635	1.38333	30	3.33453	0	1	0
2020/2021	Mendel	Start Fallow	107	1	4	90-120cm	120	0.874	0.0959	1.37695	30	4.0065	0	1	0
2020/2021	Mendel	Start Fallow	212	2	4	0-10cm	10	1.05	0.5355	1.38664	10	2.19851	0	1	0
2020/2021	Mendel	Start Fallow	212	2	4	10-30cm	30	3.812	0.3632	1.40393	20	11.7234	0	1	0
2020/2021	Mendel	Start Fallow	212	2	4	30-60cm	60	2.304	0.2162	1.30154	30	9.84044	0	1	0
2020/2021	Mendel	Start Fallow	212	2	4	60-90cm	90	2.807	0.5225	1.38333	30	13.8174	0	1	0
2020/2021	Mendel	Start Fallow	212	2	4	90-120cm	120	2.11	0.1832	1.37695	30	9.47284	0	1	0
2020/2021	Mendel	Start Fallow	304	3	4	0-10cm	10	0.806	0.3325	1.38664	10	1.57869	0	1	0
2020/2021	Mendel	Start Fallow	304	3	4	10-30cm	30	1.112	0.2378	1.40393	20	3.79006	0	1	0
2020/2021	Mendel	Start Fallow	304	3	4	30-60cm	60	4.791	0.1403	1.30154	30	19.2549	0	1	0
2020/2021	Mendel	Start Fallow	304	3	4	60-90cm	90	3.879	0.1247	1.38333	30	16.6154	0	1	0
2020/2021	Mendel	Start Fallow	304	3	4	90-120cm	120	0.414	0.4024	1.37695	30	3.37242	0	1	0
2020/2021	Mendel	Start Fallow	402	4	4	0-10cm	10	1.253	0.4084	1.38664	10	2.30376	0	1	0
2020/2021	Mendel	Start Fallow	402	4	4	10-30cm	30	1.883	0.2402	1.40393	20	5.96166	0	1	0
2020/2021	Mendel	Start Fallow	402	4	4	30-60cm	60	3.377	0.1923	1.30154	30	13.9368	0	1	0
2020/2021	Mendel	Start Fallow	402	4	4	60-90cm	90	2.351	0.182	1.38333	30	10.512	0	1	0
2020/2021	Mendel	Start Fallow	402	4	4	90-120cm	120	1.443	0.2427	1.37695	30	6.96336	0	1	0
2020/2021	Mendel	Cover crop termination	107	1	4	0-10	10	5.19	1.33	1.38664	10	9.04088	0	1	0
2020/2021	Mendel	Cover crop termination	107	1	4	10-30	30	5.02	2.29	1.40393	20	20.5255	0	1	0
2020/2021	Mendel	Cover crop termination	107	1	4	30-60	60	3.29	1.15	1.30154	30	17.3365	0	1	0
2020/2021	Mendel	Cover crop termination	107	1	4	60-90	90	4.21	1.01	1.38333	30	21.663	0	1	0
2020/2021	Mendel	Cover crop termination	107	1	4	90-120	120	3.32	1.07	1.37695	30	18.1344	0	1	0
2020/2021	Mendel	Cover crop termination	212	2	4	0-10	10	12.32	7.89	1.38664	10	28.0239	0	1	0
2020/2021	Mendel	Cover crop termination	212	2	4	10-30	30	7.23	3.06	1.40393	20	28.8929	0	1	0
2020/2021	Mendel	Cover crop termination	212	2	4	30-60	60	3.66	1.41	1.30154	30	19.7965	0	1	0
2020/2021	Mendel	Cover crop termination	212	2	4	60-90	90	3.46	1.04	1.38333	30	18.675	0	1	0
2020/2021	Mendel	Cover crop termination	212	2	4	90-120	120	3	1.32	1.37695	30	17.8452	0	1	0
2020/2021	Mendel	Cover crop termination	304	3	4	0-10	10	9.05	10.13	1.38664	10	26.5957	0	1	0
2020/2021	Mendel	Cover crop termination	304	3	4	10-30	30	5.49	2.125	1.40393	20	21.3819	0	1	0
2020/2021	Mendel	Cover crop termination	304	3	4	30-60	60	1.81	1.04	1.30154	30	11.1282	0	1	0
2020/2021	Mendel	Cover crop termination	304	3	4	60-90	90	3.51	0.95	1.38333	30	18.509	0	1	0
2020/2021	Mendel	Cover crop termination	304	3	4	90-120	120	2.95	0.96	1.37695	30	16.1516	0	1	0
2020/2021	Mendel	Cover crop termination	402	4	4	0-10	10	7.91	11.26	1.38664	10	26.5818	0	1	0
2020/2021	Mendel	Cover crop termination	402	4	4	10-30	30	8.38	1.1	1.40393	20	26.6186	0	1	0
2020/2021	Mendel	Cover crop termination	402	4	4	30-60	60	3.55	1.01	1.30154	30	17.8051	0	1	0
2020/2021	Mendel	Cover crop termination	402	4	4	60-90	90	4.07	3.45	1.38333	30	31.208	0	1	0
2020/2021	Mendel	Cover crop termination	402	4	4	90-120	120	2.76	2.41	1.37695	30	21.3564	0	1	0
2020/2021	Mendel	Cash crop sowing	107	1	4	0-10cm	10	6.58	3.57	1.38664	10	14.0744	0	1	0
2020/2021	Mendel	Cash crop sowing	107	1	4	10-30cm	30	4.37	10.66	1.40393	20	42.2022	0	1	0
2020/2021	Mendel	Cash crop sowing	107	1	4	30-60cm	60	4.12	7.88	1.30154	30	46.8555	0	1	0
2020/2021	Mendel	Cash crop sowing	107	1	4	60-90cm	90	2.65	3.13	1.38333	30	23.987	0	1	0
2020/2021	Mendel	Cash crop sowing	107	1	4	90-120cm	120	2.55	2.57	1.37695	30	21.1499	0	1	0
2020/2021	Mendel	Cash crop sowing	212	2	4	0-10cm	10	6.39	11.73	1.38664	10	25.1259	0	1	0
2020/2021	Mendel	Cash crop sowing	212	2	4	10-30cm	30	4.83	4.47	1.40393	20	26.1131	0	1	0
2020/2021	Mendel	Cash crop sowing	212	2	4	30-60cm	60	3.2	1.99	1.30154	30	20.265	0	1	0
2020/2021	Mendel	Cash crop sowing	212	2	4	60-90cm	90	3.75	5.77	1.38333	30	39.508	0	1	0
2020/2021	Mendel	Cash crop sowing	212	2	4	90-120cm	120	2.07	27.46	1.37695	30	121.984	0	1	0
2020/2021	Mendel	Cash crop sowing	304	3	4	0-10cm	10	9.53	2.38	1.38664	10	16.5149	0	1	0
2020/2021	Mendel	Cash crop sowing	304	3	4	10-30cm	30	7.49	9.88	1.40393	20	48.7726	0	1	0
2020/2021	Mendel	Cash crop sowing	304	3	4	30-60cm	60	6.2	2.59	1.30154	30	34.3217	0	1	0
2020/2021	Mendel	Cash crop sowing	304	3	4	60-90cm	90	4.8	1.83	1.38333	30	27.5145	0	1	0
2020/2021	Mendel	Cash crop sowing	304	3	4	90-120cm	120	5.6	1.79	1.37695	30	30.5269	0	1	0
2020/2021	Mendel	Cash crop sowing	402	4	4	0-10cm	10	6.32	1.7	1.38664	10	11.1208	0	1	0
2020/2021	Mendel	Cash crop sowing	402	4	4	10-30cm	30	3.67	23.72	1.40393	20	76.9074	0	1	0
2020/2021	Mendel	Cash crop sowing	402	4	4	30-60cm	60	4.28	1.36	1.30154	30	22.0221	0	1	0
2020/2021	Mendel	Cash crop sowing	402	4	4	60-90cm	90	5.1	0.87	1.38333	30	24.7755	0	1	0
2020/2021	Mendel	Cash crop sowing	402	4	4	90-120cm	120	4.05	1.02	1.37695	30	20.9434	0	1	0
2021/2022	Mendel	Start Fallow	107	1	4	0-10cm	10	10.1613	16.3333	1.32	10	34.9729	0	1	0
2021/2022	Mendel	Start Fallow	107	1	4	10-30cm	30	9.48387	8.55556	1.3	20	46.9025	0	1	0
2021/2022	Mendel	Start Fallow	107	1	4	30-60cm	60	10.3871	4.66667	1.23	30	55.5484	0	1	0
2021/2022	Mendel	Start Fallow	107	1	4	60-90cm	90	4.29032	3.88889	1.27	30	31.1628	0	1	0
2021/2022	Mendel	Start Fallow	107	1	4	90-120cm	120	3.16129	6.22222	1.37	30	38.5662	0	1	0
2021/2022	Mendel	Start Fallow	212	2	4	0-10cm	10	10.1613	16.3333	1.32	10	34.9729	0	1	0
2021/2022	Mendel	Start Fallow	212	2	4	10-30cm	30	9.48387	8.55556	1.3	20	46.9025	0	1	0
2021/2022	Mendel	Start Fallow	212	2	4	30-60cm	60	10.3871	4.66667	1.23	30	55.5484	0	1	0
2021/2022	Mendel	Start Fallow	212	2	4	60-90cm	90	4.29032	3.88889	1.27	30	31.1628	0	1	0
2021/2022	Mendel	Start Fallow	212	2	4	90-120cm	120	3.16129	6.22222	1.37	30	38.5662	0	1	0
2021/2022	Mendel	Start Fallow	304	3	4	0-10cm	10	10.1613	16.3333	1.32	10	34.9729	0	1	0
2021/2022	Mendel	Start Fallow	304	3	4	10-30cm	30	9.48387	8.55556	1.3	20	46.9025	0	1	0
2021/2022	Mendel	Start Fallow	304	3	4	30-60cm	60	10.3871	4.66667	1.23	30	55.5484	0	1	0
2021/2022	Mendel	Start Fallow	304	3	4	60-90cm	90	4.29032	3.88889	1.27	30	31.1628	0	1	0
2021/2022	Mendel	Start Fallow	304	3	4	90-120cm	120	3.16129	6.22222	1.37	30	38.5662	0	1	0
2021/2022	Mendel	Start Fallow	402	4	4	0-10cm	10	10.1613	16.3333	1.32	10	34.9729	0	1	0
2021/2022	Mendel	Start Fallow	402	4	4	10-30cm	30	9.48387	8.55556	1.3	20	46.9025	0	1	0
2021/2022	Mendel	Start Fallow	402	4	4	30-60cm	60	10.3871	4.66667	1.23	30	55.5484	0	1	0
2021/2022	Mendel	Start Fallow	402	4	4	60-90cm	90	4.29032	3.88889	1.27	30	31.1628	0	1	0
2021/2022	Mendel	Start Fallow	402	4	4	90-120cm	120	3.16129	6.22222	1.37	30	38.5662	0	1	0
2021/2022	Mendel	Cover crop termination	107	1	4	0-10	10	0.936444	2.2652	1.32	10	4.22617	0	1	0
2021/2022	Mendel	Cover crop termination	107	1	4	10-30	30	1.01578	1.92202	1.3	20	7.63827	0	1	0
2021/2022	Mendel	Cover crop termination	107	1	4	30-60	60	7.25911	1.85177	1.23	30	33.6192	0	1	0
2021/2022	Mendel	Cover crop termination	107	1	4	60-90	90	7.69468	2.69668	1.27	30	39.5911	0	1	0
2021/2022	Mendel	Cover crop termination	107	1	4	90-120	120	8.26977	1.24485	1.37	30	39.1051	0	1	0
2021/2022	Mendel	Cover crop termination	212	2	4	0-10	10	3.61667	2.80242	1.32	10	8.47319	0	1	0
2021/2022	Mendel	Cover crop termination	212	2	4	10-30	30	2.76111	3.17312	1.3	20	15.429	0	1	0
2021/2022	Mendel	Cover crop termination	212	2	4	30-60	60	4.16811	1.8083	1.23	30	22.053	0	1	0
2021/2022	Mendel	Cover crop termination	212	2	4	60-90	90	6.111	1.38539	1.27	30	28.5612	0	1	0
2021/2022	Mendel	Cover crop termination	212	2	4	90-120	120	7.75005	2.83913	1.37	30	43.5215	0	1	0
2021/2022	Mendel	Cover crop termination	304	3	4	0-10	10	1.23667	1.51284	1.32	10	3.62934	0	1	0
2021/2022	Mendel	Cover crop termination	304	3	4	10-30	30	1.90244	1.92563	1.3	20	9.953	0	1	0
2021/2022	Mendel	Cover crop termination	304	3	4	30-60	60	6.20666	4.54544	1.23	30	39.6752	0	1	0
2021/2022	Mendel	Cover crop termination	304	3	4	60-90	90	9.11341	0.80578	1.27	30	37.7921	0	1	0
2021/2022	Mendel	Cover crop termination	304	3	4	90-120	120	5.8083	0.995606	1.37	30	27.964	0	1	0
2021/2022	Mendel	Cover crop termination	402	4	4	0-10	10	1.92111	2.36864	1.32	10	5.66247	0	1	0
2021/2022	Mendel	Cover crop termination	402	4	4	10-30	30	1.71578	3.0732	1.3	20	12.4514	0	1	0
2021/2022	Mendel	Cover crop termination	402	4	4	30-60	60	10.1173	4.75339	1.23	30	54.8728	0	1	0
2021/2022	Mendel	Cover crop termination	402	4	4	60-90	90	7.36947	1.77257	1.27	30	34.8312	0	1	0
2021/2022	Mendel	Cover crop termination	402	4	4	90-120	120	4.63119	1.13371	1.37	30	23.6937	0	1	0
2021/2022	Mendel	Cash crop sowing	107	1	4	0-10cm	10	4.942	4.38787	1.32	10	12.3154	0	1	0
2021/2022	Mendel	Cash crop sowing	107	1	4	10-30cm	30	5.13644	1.84576	1.3	20	18.1537	0	1	0
2021/2022	Mendel	Cash crop sowing	107	1	4	30-60cm	60	7.92244	3.75101	1.23	30	43.075	0	1	0
2021/2022	Mendel	Cash crop sowing	107	1	4	60-90cm	90	8.91022	4.08854	1.27	30	49.5253	0	1	0
2021/2022	Mendel	Cash crop sowing	107	1	4	90-120cm	120	6.05733	2.20098	1.37	30	33.9417	0	1	0
2021/2022	Mendel	Cash crop sowing	212	2	4	0-10cm	10	3.44633	6.49548	1.32	10	13.1232	0	1	0
2021/2022	Mendel	Cash crop sowing	212	2	4	10-30cm	30	7.24189	1.97732	1.3	20	23.9699	0	1	0
2021/2022	Mendel	Cash crop sowing	212	2	4	30-60cm	60	6.5524	3.65706	1.23	30	37.6729	0	1	0
2021/2022	Mendel	Cash crop sowing	212	2	4	60-90cm	90	7.02849	4.74027	1.27	30	44.839	0	1	0
2021/2022	Mendel	Cash crop sowing	212	2	4	90-120cm	120	9.54178	2.69168	1.37	30	50.2795	0	1	0
2021/2022	Mendel	Cash crop sowing	304	3	4	0-10cm	10	8.95378	4.70567	1.32	10	18.0305	0	1	0
2021/2022	Mendel	Cash crop sowing	304	3	4	10-30cm	30	9.84044	2.81511	1.3	20	32.9044	0	1	0
2021/2022	Mendel	Cash crop sowing	304	3	4	30-60cm	60	9.83111	4.07883	1.23	30	51.3277	0	1	0
2021/2022	Mendel	Cash crop sowing	304	3	4	60-90cm	90	9.30378	5.53237	1.27	30	56.5257	0	1	0
2021/2022	Mendel	Cash crop sowing	304	3	4	90-120cm	120	10.4059	4.65046	1.37	30	61.8816	0	1	0
2021/2022	Mendel	Cash crop sowing	402	4	4	0-10cm	10	8.36189	3.44834	1.32	10	15.5895	0	1	0
2021/2022	Mendel	Cash crop sowing	402	4	4	10-30cm	30	7.91544	2.63304	1.3	20	27.4261	0	1	0
2021/2022	Mendel	Cash crop sowing	402	4	4	30-60cm	60	10.0092	4.95684	1.23	30	55.2248	0	1	0
2021/2022	Mendel	Cash crop sowing	402	4	4	60-90cm	90	8.08033	2.98636	1.27	30	42.1641	0	1	0
2021/2022	Mendel	Cash crop sowing	402	4	4	90-120cm	120	9.33411	1.6644	1.37	30	45.2039	0	1	0
2020/2021	Mendel	Start Fallow	109	1	5	0-10cm	10	0.644	0.1486	1.38664	10	1.09905	0	0	1
2020/2021	Mendel	Start Fallow	109	1	5	10-30cm	30	1.134	0.2303	1.40393	20	3.83077	0	0	1
2020/2021	Mendel	Start Fallow	109	1	5	30-60cm	60	2.772	0.1672	1.30154	30	11.4765	0	0	1
2020/2021	Mendel	Start Fallow	109	1	5	60-90cm	90	3.624	0.2528	1.38333	30	16.0887	0	0	1
2020/2021	Mendel	Start Fallow	109	1	5	90-120cm	120	2.282	0.1673	1.37695	30	10.1177	0	0	1
2020/2021	Mendel	Start Fallow	208	2	5	0-10cm	10	2.331	0.3891	1.38664	10	3.77179	0	0	1
2020/2021	Mendel	Start Fallow	208	2	5	10-30cm	30	1.637	0.3895	1.40393	20	5.69014	0	0	1
2020/2021	Mendel	Start Fallow	208	2	5	30-60cm	60	5.342	0.2659	1.30154	30	21.8968	0	0	1
2020/2021	Mendel	Start Fallow	208	2	5	60-90cm	90	3.547	0.2763	1.38333	30	15.8667	0	0	1
2020/2021	Mendel	Start Fallow	208	2	5	90-120cm	120	2.231	0.3016	1.37695	30	10.4618	0	0	1
2020/2021	Mendel	Start Fallow	310	3	5	0-10cm	10	0.451	0.2038	1.38664	10	0.90797	0	0	1
2020/2021	Mendel	Start Fallow	310	3	5	10-30cm	30	0.182	0.2161	1.40393	20	1.11781	0	0	1
2020/2021	Mendel	Start Fallow	310	3	5	30-60cm	60	0.058	0.0817	1.30154	30	0.545477	0	0	1
2020/2021	Mendel	Start Fallow	310	3	5	60-90cm	90	2.18	0.1119	1.38333	30	9.51139	0	0	1
2020/2021	Mendel	Start Fallow	310	3	5	90-120cm	120	0.954	0.1263	1.37695	30	4.46255	0	0	1
2020/2021	Mendel	Start Fallow	408	4	5	0-10cm	10	3.718	0.3068	1.38664	10	5.58094	0	0	1
2020/2021	Mendel	Start Fallow	408	4	5	10-30cm	30	3.073	0.1918	1.40393	20	9.16712	0	0	1
2020/2021	Mendel	Start Fallow	408	4	5	30-60cm	60	2.587	0.1227	1.30154	30	10.5804	0	0	1
2020/2021	Mendel	Start Fallow	408	4	5	60-90cm	90	3.288	0.1074	1.38333	30	14.0909	0	0	1
2020/2021	Mendel	Start Fallow	408	4	5	90-120cm	120	2.863	0.1226	1.37695	30	12.333	0	0	1
2020/2021	Mendel	Cover crop termination	109	1	5	0-10	10	9.24	0.76	1.38664	10	13.8664	0	0	1
2020/2021	Mendel	Cover crop termination	109	1	5	10-30	30	5.11	0.5	1.40393	20	15.7521	0	0	1
2020/2021	Mendel	Cover crop termination	109	1	5	30-60	60	4.19	0.46	1.30154	30	18.1565	0	0	1
2020/2021	Mendel	Cover crop termination	109	1	5	60-90	90	3.17	0.76	1.38333	30	16.3095	0	0	1
2020/2021	Mendel	Cover crop termination	109	1	5	90-120	120	5.11	0.95	1.37695	30	25.0329	0	0	1
2020/2021	Mendel	Cover crop termination	208	2	5	0-10	10	7.59	8.82	1.38664	10	22.7547	0	0	1
2020/2021	Mendel	Cover crop termination	208	2	5	10-30	30	4.31	2.533	1.40393	20	19.2142	0	0	1
2020/2021	Mendel	Cover crop termination	208	2	5	30-60	60	2.91	1.46	1.30154	30	17.0632	0	0	1
2020/2021	Mendel	Cover crop termination	208	2	5	60-90	90	2.64	1.09	1.38333	30	15.4795	0	0	1
2020/2021	Mendel	Cover crop termination	208	2	5	90-120	120	2.65	1.44	1.37695	30	16.8951	0	0	1
2020/2021	Mendel	Cover crop termination	310	3	5	0-10	10	8.89	0.57	1.38664	10	13.1176	0	0	1
2020/2021	Mendel	Cover crop termination	310	3	5	10-30	30	5.55	0.57	1.40393	20	17.1841	0	0	1
2020/2021	Mendel	Cover crop termination	310	3	5	30-60	60	6.88	1.87	1.30154	30	34.1655	0	0	1
2020/2021	Mendel	Cover crop termination	310	3	5	60-90	90	4.54	0.8	1.38333	30	22.161	0	0	1
2020/2021	Mendel	Cover crop termination	310	3	5	90-120	120	4.1	0.8	1.37695	30	20.2411	0	0	1
2020/2021	Mendel	Cover crop termination	408	4	5	0-10	10	7.26	1.25	1.38664	10	11.8003	0	0	1
2020/2021	Mendel	Cover crop termination	408	4	5	10-30	30	5.79	6.69	1.40393	20	35.0421	0	0	1
2020/2021	Mendel	Cover crop termination	408	4	5	30-60	60	2.61	1.64	1.30154	30	16.5947	0	0	1
2020/2021	Mendel	Cover crop termination	408	4	5	60-90	90	2.46	0.79	1.38333	30	13.4875	0	0	1
2020/2021	Mendel	Cover crop termination	408	4	5	90-120	120	2.45	0.66	1.37695	30	12.8469	0	0	1
2020/2021	Mendel	Cash crop sowing	109	1	5	0-10cm	10	8.76	1.25	1.38664	10	13.8802	0	0	1
2020/2021	Mendel	Cash crop sowing	109	1	5	10-30cm	30	6.02	0.78	1.40393	20	19.0935	0	0	1
2020/2021	Mendel	Cash crop sowing	109	1	5	30-60cm	60	3.17	22.66	1.30154	30	100.857	0	0	1
2020/2021	Mendel	Cash crop sowing	109	1	5	60-90cm	90	2.97	4.15	1.38333	30	29.548	0	0	1
2020/2021	Mendel	Cash crop sowing	109	1	5	90-120cm	120	2.98	1.43	1.37695	30	18.217	0	0	1
2020/2021	Mendel	Cash crop sowing	208	2	5	0-10cm	10	9.34	37.44	1.38664	10	64.8669	0	0	1
2020/2021	Mendel	Cash crop sowing	208	2	5	10-30cm	30	6.96	11.06	1.40393	20	50.5977	0	0	1
2020/2021	Mendel	Cash crop sowing	208	2	5	30-60cm	60	6.38	3.33	1.30154	30	37.9139	0	0	1
2020/2021	Mendel	Cash crop sowing	208	2	5	60-90cm	90	5	2.14	1.38333	30	29.631	0	0	1
2020/2021	Mendel	Cash crop sowing	208	2	5	90-120cm	120	3.94	2.76	1.37695	30	27.6766	0	0	1
2020/2021	Mendel	Cash crop sowing	310	3	5	0-10cm	10	15.59	0.62	1.38664	10	22.4774	0	0	1
2020/2021	Mendel	Cash crop sowing	310	3	5	10-30cm	30	9.6	4.243	1.40393	20	38.8693	0	0	1
2020/2021	Mendel	Cash crop sowing	310	3	5	30-60cm	60	2.07	5.46	1.30154	30	29.4018	0	0	1
2020/2021	Mendel	Cash crop sowing	310	3	5	60-90cm	90	2.93	0.76	1.38333	30	15.3135	0	0	1
2020/2021	Mendel	Cash crop sowing	310	3	5	90-120cm	120	2.8	0.99	1.37695	30	15.6559	0	0	1
2020/2021	Mendel	Cash crop sowing	408	4	5	0-10cm	10	9.68	1.37	1.38664	10	15.3223	0	0	1
2020/2021	Mendel	Cash crop sowing	408	4	5	10-30cm	30	7.66	1.58	1.40393	20	25.9447	0	0	1
2020/2021	Mendel	Cash crop sowing	408	4	5	30-60cm	60	2.4	8.794	1.30154	30	43.7084	0	0	1
2020/2021	Mendel	Cash crop sowing	408	4	5	60-90cm	90	2.19	3.139	1.38333	30	22.1154	0	0	1
2020/2021	Mendel	Cash crop sowing	408	4	5	90-120cm	120	3.18	5.88	1.37695	30	37.4254	0	0	1
2021/2022	Mendel	Start Fallow	109	1	5	0-10cm	10	10.1613	16.3333	1.32	10	34.9729	0	0	1
2021/2022	Mendel	Start Fallow	109	1	5	10-30cm	30	9.48387	8.55556	1.3	20	46.9025	0	0	1
2021/2022	Mendel	Start Fallow	109	1	5	30-60cm	60	10.3871	4.66667	1.23	30	55.5484	0	0	1
2021/2022	Mendel	Start Fallow	109	1	5	60-90cm	90	4.29032	3.88889	1.27	30	31.1628	0	0	1
2021/2022	Mendel	Start Fallow	109	1	5	90-120cm	120	3.16129	6.22222	1.37	30	38.5662	0	0	1
2021/2022	Mendel	Start Fallow	208	2	5	0-10cm	10	10.1613	16.3333	1.32	10	34.9729	0	0	1
2021/2022	Mendel	Start Fallow	208	2	5	10-30cm	30	9.48387	8.55556	1.3	20	46.9025	0	0	1
2021/2022	Mendel	Start Fallow	208	2	5	30-60cm	60	10.3871	4.66667	1.23	30	55.5484	0	0	1
2021/2022	Mendel	Start Fallow	208	2	5	60-90cm	90	4.29032	3.88889	1.27	30	31.1628	0	0	1
2021/2022	Mendel	Start Fallow	208	2	5	90-120cm	120	3.16129	6.22222	1.37	30	38.5662	0	0	1
2021/2022	Mendel	Start Fallow	310	3	5	0-10cm	10	10.1613	16.3333	1.32	10	34.9729	0	0	1
2021/2022	Mendel	Start Fallow	310	3	5	10-30cm	30	9.48387	8.55556	1.3	20	46.9025	0	0	1
2021/2022	Mendel	Start Fallow	310	3	5	30-60cm	60	10.3871	4.66667	1.23	30	55.5484	0	0	1
2021/2022	Mendel	Start Fallow	310	3	5	60-90cm	90	4.29032	3.88889	1.27	30	31.1628	0	0	1
2021/2022	Mendel	Start Fallow	310	3	5	90-120cm	120	3.16129	6.22222	1.37	30	38.5662	0	0	1
2021/2022	Mendel	Start Fallow	408	4	5	0-10cm	10	10.1613	16.3333	1.32	10	34.9729	0	0	1
2021/2022	Mendel	Start Fallow	408	4	5	10-30cm	30	9.48387	8.55556	1.3	20	46.9025	0	0	1
2021/2022	Mendel	Start Fallow	408	4	5	30-60cm	60	10.3871	4.66667	1.23	30	55.5484	0	0	1
2021/2022	Mendel	Start Fallow	408	4	5	60-90cm	90	4.29032	3.88889	1.27	30	31.1628	0	0	1
2021/2022	Mendel	Start Fallow	408	4	5	90-120cm	120	3.16129	6.22222	1.37	30	38.5662	0	0	1
2021/2022	Mendel	Cover crop termination	109	1	5	0-10	10	2.49511	0.312561	1.32	10	3.70613	0	0	1
2021/2022	Mendel	Cover crop termination	109	1	5	10-30	30	1.28956	0.260265	1.3	20	4.02953	0	0	1
2021/2022	Mendel	Cover crop termination	109	1	5	30-60	60	7.24189	1.72972	1.23	30	33.1052	0	0	1
2021/2022	Mendel	Cover crop termination	109	1	5	60-90	90	5.97644	2.02729	1.27	30	30.4942	0	0	1
2021/2022	Mendel	Cover crop termination	109	1	5	90-120	120	3.024	0.96749	1.37	30	16.405	0	0	1
2021/2022	Mendel	Cover crop termination	208	2	5	0-10	10	1.28956	0.150703	1.32	10	1.90114	0	0	1
2021/2022	Mendel	Cover crop termination	208	2	5	10-30	30	1.70178	0.343023	1.3	20	5.31648	0	0	1
2021/2022	Mendel	Cover crop termination	208	2	5	30-60	60	7.47121	2.68642	1.23	30	37.4817	0	0	1
2021/2022	Mendel	Cover crop termination	208	2	5	60-90	90	4.11202	1.70174	1.27	30	22.1504	0	0	1
2021/2022	Mendel	Cover crop termination	208	2	5	90-120	120	7.32914	1.08472	1.37	30	34.581	0	0	1
2021/2022	Mendel	Cover crop termination	310	3	5	0-10	10	2.23222	1.33192	1.32	10	4.70467	0	0	1
2021/2022	Mendel	Cover crop termination	310	3	5	10-30	30	1.21333	0.595316	1.3	20	4.70249	0	0	1
2021/2022	Mendel	Cover crop termination	310	3	5	30-60	60	4.67408	1.48872	1.23	30	22.7408	0	0	1
2021/2022	Mendel	Cover crop termination	310	3	5	60-90	90	2.63667	1.56642	1.27	30	16.0138	0	0	1
2021/2022	Mendel	Cover crop termination	310	3	5	90-120	120	4.20588	0.876952	1.37	30	20.8904	0	0	1
2021/2022	Mendel	Cover crop termination	408	4	5	0-10	10	0.651778	0.142732	1.32	10	1.04875	0	0	1
2021/2022	Mendel	Cover crop termination	408	4	5	10-30	30	0.564667	0.453555	1.3	20	2.64738	0	0	1
2021/2022	Mendel	Cover crop termination	408	4	5	30-60	60	2.37144	3.96622	1.23	30	23.386	0	0	1
2021/2022	Mendel	Cover crop termination	408	4	5	60-90	90	0.952778	3.69835	1.27	30	17.7208	0	0	1
2021/2022	Mendel	Cover crop termination	408	4	5	90-120	120	1.281	3.30134	1.37	30	18.8334	0	0	1
2021/2022	Mendel	Cash crop sowing	109	1	5	0-10cm	10	3.41522	5.17085	1.32	10	11.3336	0	0	1
2021/2022	Mendel	Cash crop sowing	109	1	5	10-30cm	30	6.63989	2.5753	1.3	20	23.9595	0	0	1
2021/2022	Mendel	Cash crop sowing	109	1	5	30-60cm	60	8.16051	1.85013	1.23	30	36.9392	0	0	1
2021/2022	Mendel	Cash crop sowing	109	1	5	60-90cm	90	7.07286	1.21062	1.27	30	31.56	0	0	1
2021/2022	Mendel	Cash crop sowing	109	1	5	90-120cm	120	7.59037	1.12727	1.37	30	35.8295	0	0	1
2021/2022	Mendel	Cash crop sowing	208	2	5	0-10cm	10	7.08167	3.85641	1.32	10	14.4383	0	0	1
2021/2022	Mendel	Cash crop sowing	208	2	5	10-30cm	30	8.008	2.67707	1.3	20	27.7812	0	0	1
2021/2022	Mendel	Cash crop sowing	208	2	5	30-60cm	60	9.96878	5.60989	1.23	30	57.4853	0	0	1
2021/2022	Mendel	Cash crop sowing	208	2	5	60-90cm	90	9.07978	3.36851	1.27	30	47.428	0	0	1
2021/2022	Mendel	Cash crop sowing	208	2	5	90-120cm	120	6.26889	1.29572	1.37	30	31.0906	0	0	1
2021/2022	Mendel	Cash crop sowing	310	3	5	0-10cm	10	5.17222	5.24591	1.32	10	13.7519	0	0	1
2021/2022	Mendel	Cash crop sowing	310	3	5	10-30cm	30	5.58522	2.73504	1.3	20	21.6327	0	0	1
2021/2022	Mendel	Cash crop sowing	310	3	5	30-60cm	60	4.32056	3.41207	1.23	30	28.5334	0	0	1
2021/2022	Mendel	Cash crop sowing	310	3	5	60-90cm	90	8.06188	1.7556	1.27	30	37.4046	0	0	1
2021/2022	Mendel	Cash crop sowing	310	3	5	90-120cm	120	5.06567	1.76788	1.37	30	28.0859	0	0	1
2021/2022	Mendel	Cash crop sowing	408	4	5	0-10cm	10	6.14211	3.71352	1.32	10	13.0094	0	0	1
2021/2022	Mendel	Cash crop sowing	408	4	5	10-30cm	30	1.26233	2.19777	1.3	20	8.99628	0	0	1
2021/2022	Mendel	Cash crop sowing	408	4	5	30-60cm	60	3.87627	2.1436	1.23	30	22.2133	0	0	1
2021/2022	Mendel	Cash crop sowing	408	4	5	60-90cm	90	5.61288	2.50332	1.27	30	30.9227	0	0	1
2021/2022	Mendel	Cash crop sowing	408	4	5	90-120cm	120	8.34071	1.73373	1.37	30	41.406	0	0	1
2020/2021	Mendel	Start Fallow	106	1	6	0-10cm	10	0.78	0.4823	1.38664	10	1.75035	0.5	0.5	0
2020/2021	Mendel	Start Fallow	106	1	6	10-30cm	30	0.555	0.4599	1.40393	20	2.8497	0.5	0.5	0
2020/2021	Mendel	Start Fallow	106	1	6	30-60cm	60	0.067	0.3153	1.30154	30	1.49274	0.5	0.5	0
2020/2021	Mendel	Start Fallow	106	1	6	60-90cm	90	0.104	0.2564	1.38333	30	1.49566	0.5	0.5	0
2020/2021	Mendel	Start Fallow	106	1	6	90-120cm	120	1.032	0.4927	1.37695	30	6.29829	0.5	0.5	0
2020/2021	Mendel	Start Fallow	209	2	6	0-10cm	10	3.605	0.3787	1.38664	10	5.52395	0.5	0.5	0
2020/2021	Mendel	Start Fallow	209	2	6	10-30cm	30	1.915	0.2648	1.40393	20	6.12058	0.5	0.5	0
2020/2021	Mendel	Start Fallow	209	2	6	30-60cm	60	1.973	0.1654	1.30154	30	8.34966	0.5	0.5	0
2020/2021	Mendel	Start Fallow	209	2	6	60-90cm	90	3.113	0.1283	1.38333	30	13.4514	0.5	0.5	0
2020/2021	Mendel	Start Fallow	209	2	6	90-120cm	120	5.09	0.216	1.37695	30	21.9182	0.5	0.5	0
2020/2021	Mendel	Start Fallow	309	3	6	0-10cm	10	1.135	0.4121	1.38664	10	2.14527	0.5	0.5	0
2020/2021	Mendel	Start Fallow	309	3	6	10-30cm	30	0.551	0.2628	1.40393	20	2.28504	0.5	0.5	0
2020/2021	Mendel	Start Fallow	309	3	6	30-60cm	60	1.052	0.098	1.30154	30	4.49032	0.5	0.5	0
2020/2021	Mendel	Start Fallow	309	3	6	60-90cm	90	0.626	0.2518	1.38333	30	3.64287	0.5	0.5	0
2020/2021	Mendel	Start Fallow	309	3	6	90-120cm	120	1.72	0.1035	1.37695	30	7.53259	0.5	0.5	0
2020/2021	Mendel	Start Fallow	401	4	6	0-10cm	10	2.352	0.4266	1.38664	10	3.85291	0.5	0.5	0
2020/2021	Mendel	Start Fallow	401	4	6	10-30cm	30	5.657	0.3897	1.40393	20	16.9783	0.5	0.5	0
2020/2021	Mendel	Start Fallow	401	4	6	30-60cm	60	2.125	0.1944	1.30154	30	9.05639	0.5	0.5	0
2020/2021	Mendel	Start Fallow	401	4	6	60-90cm	90	2.777	0.1975	1.38333	30	12.3442	0.5	0.5	0
2020/2021	Mendel	Start Fallow	401	4	6	90-120cm	120	1.186	0.174	1.37695	30	5.61794	0.5	0.5	0
2020/2021	Mendel	Cover crop termination	106	1	6	0-10	10	9.06	0.18	1.38664	10	12.8125	0.5	0.5	0
2020/2021	Mendel	Cover crop termination	106	1	6	10-30	30	5.55	0.24	1.40393	20	16.2575	0.5	0.5	0
2020/2021	Mendel	Cover crop termination	106	1	6	30-60	60	2.74	0.18	1.30154	30	11.4015	0.5	0.5	0
2020/2021	Mendel	Cover crop termination	106	1	6	60-90	90	3.31	1.74	1.38333	30	20.9575	0.5	0.5	0
2020/2021	Mendel	Cover crop termination	106	1	6	90-120	120	3.36	1.63	1.37695	30	20.6129	0.5	0.5	0
2020/2021	Mendel	Cover crop termination	209	2	6	0-10	10	10.02	3.55	1.38664	10	18.8167	0.5	0.5	0
2020/2021	Mendel	Cover crop termination	209	2	6	10-30	30	5.89	5.09	1.40393	20	30.8304	0.5	0.5	0
2020/2021	Mendel	Cover crop termination	209	2	6	30-60	60	2.86	1.64	1.30154	30	17.5708	0.5	0.5	0
2020/2021	Mendel	Cover crop termination	209	2	6	60-90	90	3.78	0.12	1.38333	30	16.185	0.5	0.5	0
2020/2021	Mendel	Cover crop termination	209	2	6	90-120	120	2.75	0.15	1.37695	30	11.9794	0.5	0.5	0
2020/2021	Mendel	Cover crop termination	309	3	6	0-10	10	7.81	1.15	1.38664	10	12.4243	0.5	0.5	0
2020/2021	Mendel	Cover crop termination	309	3	6	10-30	30	6.62	1.75	1.40393	20	23.5018	0.5	0.5	0
2020/2021	Mendel	Cover crop termination	309	3	6	30-60	60	2.71	1.14	1.30154	30	15.0328	0.5	0.5	0
2020/2021	Mendel	Cover crop termination	309	3	6	60-90	90	3.22	1.29	1.38333	30	18.7165	0.5	0.5	0
2020/2021	Mendel	Cover crop termination	309	3	6	90-120	120	2.78	1.09	1.37695	30	15.9864	0.5	0.5	0
2020/2021	Mendel	Cover crop termination	401	4	6	0-10	10	7.4	3.47	1.38664	10	15.0727	0.5	0.5	0
2020/2021	Mendel	Cover crop termination	401	4	6	10-30	30	5.62	3.601	1.40393	20	25.8913	0.5	0.5	0
2020/2021	Mendel	Cover crop termination	401	4	6	30-60	60	4.92	2.52	1.30154	30	29.0504	0.5	0.5	0
2020/2021	Mendel	Cover crop termination	401	4	6	60-90	90	4.47	1.69	1.38333	30	25.564	0.5	0.5	0
2020/2021	Mendel	Cover crop termination	401	4	6	90-120	120	3.71	1.7	1.37695	30	22.3478	0.5	0.5	0
2020/2021	Mendel	Cash crop sowing	106	1	6	0-10cm	10	5.12	0.46	1.38664	10	7.73744	0.5	0.5	0
2020/2021	Mendel	Cash crop sowing	106	1	6	10-30cm	30	3.66	0.47	1.40393	20	11.5965	0.5	0.5	0
2020/2021	Mendel	Cash crop sowing	106	1	6	30-60cm	60	3.4	18.01	1.30154	30	83.5981	0.5	0.5	0
2020/2021	Mendel	Cash crop sowing	106	1	6	60-90cm	90	2.97	4.68	1.38333	30	31.7475	0.5	0.5	0
2020/2021	Mendel	Cash crop sowing	106	1	6	90-120cm	120	3.15	0.67	1.37695	30	15.7798	0.5	0.5	0
2020/2021	Mendel	Cash crop sowing	209	2	6	0-10cm	10	11.7	0.65	1.38664	10	17.125	0.5	0.5	0
2020/2021	Mendel	Cash crop sowing	209	2	6	10-30cm	30	10.11	2.88	1.40393	20	36.4742	0.5	0.5	0
2020/2021	Mendel	Cash crop sowing	209	2	6	30-60cm	60	3.05	5.55	1.30154	30	33.5798	0.5	0.5	0
2020/2021	Mendel	Cash crop sowing	209	2	6	60-90cm	90	3.25	1.96	1.38333	30	21.6215	0.5	0.5	0
2020/2021	Mendel	Cash crop sowing	209	2	6	90-120cm	120	2.81	0.72	1.37695	30	14.5819	0.5	0.5	0
2020/2021	Mendel	Cash crop sowing	309	3	6	0-10cm	10	21.43	1.44	1.38664	10	31.7124	0.5	0.5	0
2020/2021	Mendel	Cash crop sowing	309	3	6	10-30cm	30	4.19	3.36	1.40393	20	21.1994	0.5	0.5	0
2020/2021	Mendel	Cash crop sowing	309	3	6	30-60cm	60	3.24	2.33	1.30154	30	21.7488	0.5	0.5	0
2020/2021	Mendel	Cash crop sowing	309	3	6	60-90cm	90	3.09	1.72	1.38333	30	19.9615	0.5	0.5	0
2020/2021	Mendel	Cash crop sowing	309	3	6	90-120cm	120	3.18	0.57	1.37695	30	15.4907	0.5	0.5	0
2020/2021	Mendel	Cash crop sowing	401	4	6	0-10cm	10	13.24	43.88	1.38664	10	79.2047	0.5	0.5	0
2020/2021	Mendel	Cash crop sowing	401	4	6	10-30cm	30	8.02	0.26	1.40393	20	23.2491	0.5	0.5	0
2020/2021	Mendel	Cash crop sowing	401	4	6	30-60cm	60	3.73	9.41	1.30154	30	51.3068	0.5	0.5	0
2020/2021	Mendel	Cash crop sowing	401	4	6	60-90cm	90	3.67	1.92	1.38333	30	23.1985	0.5	0.5	0
2020/2021	Mendel	Cash crop sowing	401	4	6	90-120cm	120	3.43	6.46	1.37695	30	40.854	0.5	0.5	0
2021/2022	Mendel	Start Fallow	106	1	6	0-10cm	10	10.1613	16.3333	1.32	10	34.9729	0.5	0.5	0
2021/2022	Mendel	Start Fallow	106	1	6	10-30cm	30	9.48387	8.55556	1.3	20	46.9025	0.5	0.5	0
2021/2022	Mendel	Start Fallow	106	1	6	30-60cm	60	10.3871	4.66667	1.23	30	55.5484	0.5	0.5	0
2021/2022	Mendel	Start Fallow	106	1	6	60-90cm	90	4.29032	3.88889	1.27	30	31.1628	0.5	0.5	0
2021/2022	Mendel	Start Fallow	106	1	6	90-120cm	120	3.16129	6.22222	1.37	30	38.5662	0.5	0.5	0
2021/2022	Mendel	Start Fallow	209	2	6	0-10cm	10	10.1613	16.3333	1.32	10	34.9729	0.5	0.5	0
2021/2022	Mendel	Start Fallow	209	2	6	10-30cm	30	9.48387	8.55556	1.3	20	46.9025	0.5	0.5	0
2021/2022	Mendel	Start Fallow	209	2	6	30-60cm	60	10.3871	4.66667	1.23	30	55.5484	0.5	0.5	0
2021/2022	Mendel	Start Fallow	209	2	6	60-90cm	90	4.29032	3.88889	1.27	30	31.1628	0.5	0.5	0
2021/2022	Mendel	Start Fallow	209	2	6	90-120cm	120	3.16129	6.22222	1.37	30	38.5662	0.5	0.5	0
2021/2022	Mendel	Start Fallow	309	3	6	0-10cm	10	10.1613	16.3333	1.32	10	34.9729	0.5	0.5	0
2021/2022	Mendel	Start Fallow	309	3	6	10-30cm	30	9.48387	8.55556	1.3	20	46.9025	0.5	0.5	0
2021/2022	Mendel	Start Fallow	309	3	6	30-60cm	60	10.3871	4.66667	1.23	30	55.5484	0.5	0.5	0
2021/2022	Mendel	Start Fallow	309	3	6	60-90cm	90	4.29032	3.88889	1.27	30	31.1628	0.5	0.5	0
2021/2022	Mendel	Start Fallow	309	3	6	90-120cm	120	3.16129	6.22222	1.37	30	38.5662	0.5	0.5	0
2021/2022	Mendel	Start Fallow	401	4	6	0-10cm	10	10.1613	16.3333	1.32	10	34.9729	0.5	0.5	0
2021/2022	Mendel	Start Fallow	401	4	6	10-30cm	30	9.48387	8.55556	1.3	20	46.9025	0.5	0.5	0
2021/2022	Mendel	Start Fallow	401	4	6	30-60cm	60	10.3871	4.66667	1.23	30	55.5484	0.5	0.5	0
2021/2022	Mendel	Start Fallow	401	4	6	60-90cm	90	4.29032	3.88889	1.27	30	31.1628	0.5	0.5	0
2021/2022	Mendel	Start Fallow	401	4	6	90-120cm	120	3.16129	6.22222	1.37	30	38.5662	0.5	0.5	0
2021/2022	Mendel	Cover crop termination	106	1	6	0-10	10	1.33	0.0897581	1.32	10	1.87408	0.5	0.5	0
2021/2022	Mendel	Cover crop termination	106	1	6	10-30	30	1.01267	0.0238677	1.3	20	2.69499	0.5	0.5	0
2021/2022	Mendel	Cover crop termination	106	1	6	30-60	60	7.33757	0.185649	1.23	30	27.7607	0.5	0.5	0
2021/2022	Mendel	Cover crop termination	106	1	6	60-90	90	6.91666	0.701827	1.27	30	29.0265	0.5	0.5	0
2021/2022	Mendel	Cover crop termination	106	1	6	90-120	120	8.70021	0.723138	1.37	30	38.7299	0.5	0.5	0
2021/2022	Mendel	Cover crop termination	209	2	6	0-10	10	1.27711	0.115681	1.32	10	1.83849	0.5	0.5	0
2021/2022	Mendel	Cover crop termination	209	2	6	10-30	30	1.28178	0.0664323	1.3	20	3.50535	0.5	0.5	0
2021/2022	Mendel	Cover crop termination	209	2	6	30-60	60	4.83632	0.092601	1.23	30	18.1877	0.5	0.5	0
2021/2022	Mendel	Cover crop termination	209	2	6	60-90	90	1.33799	1.09225	1.27	30	9.25921	0.5	0.5	0
2021/2022	Mendel	Cover crop termination	209	2	6	90-120	120	5.44294	3.21184	1.37	30	35.5711	0.5	0.5	0
2021/2022	Mendel	Cover crop termination	309	3	6	0-10	10	1.31289	0.145871	1.32	10	1.92556	0.5	0.5	0
2021/2022	Mendel	Cover crop termination	309	3	6	10-30	30	1.46844	0.775306	1.3	20	5.83375	0.5	0.5	0
2021/2022	Mendel	Cover crop termination	309	3	6	30-60	60	6.33443	3.86398	1.23	30	37.6321	0.5	0.5	0
2021/2022	Mendel	Cover crop termination	309	3	6	60-90	90	2.72611	2.5667	1.27	30	20.1656	0.5	0.5	0
2021/2022	Mendel	Cover crop termination	309	3	6	90-120	120	5.99785	0.912844	1.37	30	28.403	0.5	0.5	0
2021/2022	Mendel	Cover crop termination	401	4	6	0-10	10	1.76556	0.527868	1.32	10	3.02732	0.5	0.5	0
2021/2022	Mendel	Cover crop termination	401	4	6	10-30	30	1.39222	0.148603	1.3	20	4.00615	0.5	0.5	0
2021/2022	Mendel	Cover crop termination	401	4	6	30-60	60	8.35153	1.8146	1.23	30	37.513	0.5	0.5	0
2021/2022	Mendel	Cover crop termination	401	4	6	60-90	90	8.90974	4.30825	1.27	30	50.3606	0.5	0.5	0
2021/2022	Mendel	Cover crop termination	401	4	6	90-120	120	7.40119	2.27928	1.37	30	39.7867	0.5	0.5	0
2021/2022	Mendel	Cash crop sowing	106	1	6	0-10cm	10	5.51678	3.55178	1.32	10	11.9705	0.5	0.5	0
2021/2022	Mendel	Cash crop sowing	106	1	6	10-30cm	30	4.72344	2.19635	1.3	20	17.9915	0.5	0.5	0
2021/2022	Mendel	Cash crop sowing	106	1	6	30-60cm	60	8.32689	3.16825	1.23	30	42.417	0.5	0.5	0
2021/2022	Mendel	Cash crop sowing	106	1	6	60-90cm	90	8.57033	5.16512	1.27	30	52.3321	0.5	0.5	0
2021/2022	Mendel	Cash crop sowing	106	1	6	90-120cm	120	8.68078	3.14359	1.37	30	48.5981	0.5	0.5	0
2021/2022	Mendel	Cash crop sowing	209	2	6	0-10cm	10	7.26989	5.22168	1.32	10	16.4889	0.5	0.5	0
2021/2022	Mendel	Cash crop sowing	209	2	6	10-30cm	30	9.10389	3.37366	1.3	20	32.4416	0.5	0.5	0
2021/2022	Mendel	Cash crop sowing	209	2	6	30-60cm	60	8.59367	3.91474	1.23	30	46.156	0.5	0.5	0
2021/2022	Mendel	Cash crop sowing	209	2	6	60-90cm	90	8.11689	1.75016	1.27	30	37.5934	0.5	0.5	0
2021/2022	Mendel	Cash crop sowing	209	2	6	90-120cm	120	4.35633	0.967197	1.37	30	21.8797	0.5	0.5	0
2021/2022	Mendel	Cash crop sowing	309	3	6	0-10cm	10	4.31044	6.06451	1.32	10	13.6949	0.5	0.5	0
2021/2022	Mendel	Cash crop sowing	309	3	6	10-30cm	30	3.98378	4.58416	1.3	20	22.2766	0.5	0.5	0
2021/2022	Mendel	Cash crop sowing	309	3	6	30-60cm	60	7.56544	6.29862	1.23	30	51.1584	0.5	0.5	0
2021/2022	Mendel	Cash crop sowing	309	3	6	60-90cm	90	8.97244	2.84532	1.27	30	45.0257	0.5	0.5	0
2021/2022	Mendel	Cash crop sowing	309	3	6	90-120cm	120	5.24844	2.55789	1.37	30	32.084	0.5	0.5	0
2021/2022	Mendel	Cash crop sowing	401	4	6	0-10cm	10	5.76411	9.43453	1.32	10	20.0622	0.5	0.5	0
2021/2022	Mendel	Cash crop sowing	401	4	6	10-30cm	30	6.46489	5.61752	1.3	20	31.4143	0.5	0.5	0
2021/2022	Mendel	Cash crop sowing	401	4	6	30-60cm	60	9.303	6.54008	1.23	30	58.461	0.5	0.5	0
2021/2022	Mendel	Cash crop sowing	401	4	6	60-90cm	90	10.2029	3.95925	1.27	30	53.9577	0.5	0.5	0
2021/2022	Mendel	Cash crop sowing	401	4	6	90-120cm	120	7.04822	1.92615	1.37	30	36.8847	0.5	0.5	0
2020/2021	Mendel	Start Fallow	110	1	7	0-10cm	10	0.837	0.2529	1.38664	10	1.5113	0.5	0	0.5
2020/2021	Mendel	Start Fallow	110	1	7	10-30cm	30	1.954	0.1716	1.40393	20	5.9684	0.5	0	0.5
2020/2021	Mendel	Start Fallow	110	1	7	30-60cm	60	4.75	0.1551	1.30154	30	19.1526	0.5	0	0.5
2020/2021	Mendel	Start Fallow	110	1	7	60-90cm	90	2.337	0.1596	1.38333	30	10.3609	0.5	0	0.5
2020/2021	Mendel	Start Fallow	110	1	7	90-120cm	120	0.834	0.1512	1.37695	30	4.0697	0.5	0	0.5
2020/2021	Mendel	Start Fallow	205	2	7	0-10cm	10	1.784	0.4648	1.38664	10	3.11827	0.5	0	0.5
2020/2021	Mendel	Start Fallow	205	2	7	10-30cm	30	0.98	0.4989	1.40393	20	4.15255	0.5	0	0.5
2020/2021	Mendel	Start Fallow	205	2	7	30-60cm	60	1.535	0.2114	1.30154	30	6.81904	0.5	0	0.5
2020/2021	Mendel	Start Fallow	205	2	7	60-90cm	90	1.785	0.0906	1.38333	30	7.78375	0.5	0	0.5
2020/2021	Mendel	Start Fallow	205	2	7	90-120cm	120	2.242	0.1358	1.37695	30	9.82231	0.5	0	0.5
2020/2021	Mendel	Start Fallow	311	3	7	0-10cm	10	0.868	0.374	1.38664	10	1.7222	0.5	0	0.5
2020/2021	Mendel	Start Fallow	311	3	7	10-30cm	30	1.332	0.2184	1.40393	20	4.35331	0.5	0	0.5
2020/2021	Mendel	Start Fallow	311	3	7	30-60cm	60	4.974	0.2191	1.30154	30	20.2771	0.5	0	0.5
2020/2021	Mendel	Start Fallow	311	3	7	60-90cm	90	8.637	0.1643	1.38333	30	36.5254	0.5	0	0.5
2020/2021	Mendel	Start Fallow	311	3	7	90-120cm	120	1.809	0.1915	1.37695	30	8.26375	0.5	0	0.5
2020/2021	Mendel	Start Fallow	406	4	7	0-10cm	10	2.124	0.1626	1.38664	10	3.17069	0.5	0	0.5
2020/2021	Mendel	Start Fallow	406	4	7	10-30cm	30	2.75	0.3388	1.40393	20	8.67293	0.5	0	0.5
2020/2021	Mendel	Start Fallow	406	4	7	30-60cm	60	2.592	0.2404	1.30154	30	11.0595	0.5	0	0.5
2020/2021	Mendel	Start Fallow	406	4	7	60-90cm	90	2.639	0.1916	1.38333	30	11.747	0.5	0	0.5
2020/2021	Mendel	Start Fallow	406	4	7	90-120cm	120	1.19	0.151	1.37695	30	5.53946	0.5	0	0.5
2020/2021	Mendel	Cover crop termination	110	1	7	0-10	10	6.89	0.78	1.38664	10	10.6355	0.5	0	0.5
2020/2021	Mendel	Cover crop termination	110	1	7	10-30	30	4.85	1.51	1.40393	20	17.858	0.5	0	0.5
2020/2021	Mendel	Cover crop termination	110	1	7	30-60	60	3.05	12.6	1.30154	30	61.1074	0.5	0	0.5
2020/2021	Mendel	Cover crop termination	110	1	7	60-90	90	3.28	2.97	1.38333	30	25.9375	0.5	0	0.5
2020/2021	Mendel	Cover crop termination	110	1	7	90-120	120	4.72	0.88	1.37695	30	23.1327	0.5	0	0.5
2020/2021	Mendel	Cover crop termination	205	2	7	0-10	10	6.79	0.11	1.38664	10	9.5678	0.5	0	0.5
2020/2021	Mendel	Cover crop termination	205	2	7	10-30	30	6.01	0.1	1.40393	20	17.1561	0.5	0	0.5
2020/2021	Mendel	Cover crop termination	205	2	7	30-60	60	2.67	4.32	1.30154	30	27.2933	0.5	0	0.5
2020/2021	Mendel	Cover crop termination	205	2	7	60-90	90	2.03	1.84	1.38333	30	16.0605	0.5	0	0.5
2020/2021	Mendel	Cover crop termination	205	2	7	90-120	120	2.65	0.29	1.37695	30	12.1447	0.5	0	0.5
2020/2021	Mendel	Cover crop termination	311	3	7	0-10	10	6.85	0.63	1.38664	10	10.372	0.5	0	0.5
2020/2021	Mendel	Cover crop termination	311	3	7	10-30	30	6.41	0.49	1.40393	20	19.3743	0.5	0	0.5
2020/2021	Mendel	Cover crop termination	311	3	7	30-60	60	2.62	0.74	1.30154	30	13.1195	0.5	0	0.5
2020/2021	Mendel	Cover crop termination	311	3	7	60-90	90	4.51	0.61	1.38333	30	21.248	0.5	0	0.5
2020/2021	Mendel	Cover crop termination	311	3	7	90-120	120	3.59	0.73	1.37695	30	17.8452	0.5	0	0.5
2020/2021	Mendel	Cover crop termination	406	4	7	0-10	10	5.49	3.48	1.38664	10	12.4381	0.5	0	0.5
2020/2021	Mendel	Cover crop termination	406	4	7	10-30	30	3.81	16.55	1.40393	20	57.1681	0.5	0	0.5
2020/2021	Mendel	Cover crop termination	406	4	7	30-60	60	2.92	2.86	1.30154	30	22.5687	0.5	0	0.5
2020/2021	Mendel	Cover crop termination	406	4	7	60-90	90	2.43	0.69	1.38333	30	12.948	0.5	0	0.5
2020/2021	Mendel	Cover crop termination	406	4	7	90-120	120	2.71	0.93	1.37695	30	15.0363	0.5	0	0.5
2020/2021	Mendel	Cash crop sowing	110	1	7	0-10cm	10	3.57	1.29	1.38664	10	6.73906	0.5	0	0.5
2020/2021	Mendel	Cash crop sowing	110	1	7	10-30cm	30	3.6	1.13	1.40393	20	13.2812	0.5	0	0.5
2020/2021	Mendel	Cash crop sowing	110	1	7	30-60cm	60	2.68	25.67	1.30154	30	110.696	0.5	0	0.5
2020/2021	Mendel	Cash crop sowing	110	1	7	60-90cm	90	2.81	4.6	1.38333	30	30.7515	0.5	0	0.5
2020/2021	Mendel	Cash crop sowing	110	1	7	90-120cm	120	4.71	1.45	1.37695	30	25.446	0.5	0	0.5
2020/2021	Mendel	Cash crop sowing	205	2	7	0-10cm	10	20.52	25.66	1.38664	10	64.0349	0.5	0	0.5
2020/2021	Mendel	Cash crop sowing	205	2	7	10-30cm	30	9.83	12.45	1.40393	20	62.5592	0.5	0	0.5
2020/2021	Mendel	Cash crop sowing	205	2	7	30-60cm	60	3.84	2.08	1.30154	30	23.1154	0.5	0	0.5
2020/2021	Mendel	Cash crop sowing	205	2	7	60-90cm	90	3.86	1.35	1.38333	30	21.6215	0.5	0	0.5
2020/2021	Mendel	Cash crop sowing	205	2	7	90-120cm	120	3.22	0.81	1.37695	30	16.6473	0.5	0	0.5
2020/2021	Mendel	Cash crop sowing	311	3	7	0-10cm	10	9.57	0.32	1.38664	10	13.7138	0.5	0	0.5
2020/2021	Mendel	Cash crop sowing	311	3	7	10-30cm	30	7.55	15.33	1.40393	20	64.2439	0.5	0	0.5
2020/2021	Mendel	Cash crop sowing	311	3	7	30-60cm	60	2.85	2.91	1.30154	30	22.4907	0.5	0	0.5
2020/2021	Mendel	Cash crop sowing	311	3	7	60-90cm	90	4.27	0.95	1.38333	30	21.663	0.5	0	0.5
2020/2021	Mendel	Cash crop sowing	311	3	7	90-120cm	120	2.51	0.61	1.37695	30	12.8882	0.5	0	0.5
2020/2021	Mendel	Cash crop sowing	406	4	7	0-10cm	10	3.45	2.19	1.38664	10	7.82064	0.5	0	0.5
2020/2021	Mendel	Cash crop sowing	406	4	7	10-30cm	30	2.98	13.79	1.40393	20	47.0879	0.5	0	0.5
2020/2021	Mendel	Cash crop sowing	406	4	7	30-60cm	60	2.19	16.7	1.30154	30	73.7584	0.5	0	0.5
2020/2021	Mendel	Cash crop sowing	406	4	7	60-90cm	90	2.24	3.683	1.38333	30	24.5805	0.5	0	0.5
2020/2021	Mendel	Cash crop sowing	406	4	7	90-120cm	120	2.72	8.02	1.37695	30	44.3652	0.5	0	0.5
2021/2022	Mendel	Start Fallow	110	1	7	0-10cm	10	10.1613	16.3333	1.32	10	34.9729	0.5	0	0.5
2021/2022	Mendel	Start Fallow	110	1	7	10-30cm	30	9.48387	8.55556	1.3	20	46.9025	0.5	0	0.5
2021/2022	Mendel	Start Fallow	110	1	7	30-60cm	60	10.3871	4.66667	1.23	30	55.5484	0.5	0	0.5
2021/2022	Mendel	Start Fallow	110	1	7	60-90cm	90	4.29032	3.88889	1.27	30	31.1628	0.5	0	0.5
2021/2022	Mendel	Start Fallow	110	1	7	90-120cm	120	3.16129	6.22222	1.37	30	38.5662	0.5	0	0.5
2021/2022	Mendel	Start Fallow	205	2	7	0-10cm	10	10.1613	16.3333	1.32	10	34.9729	0.5	0	0.5
2021/2022	Mendel	Start Fallow	205	2	7	10-30cm	30	9.48387	8.55556	1.3	20	46.9025	0.5	0	0.5
2021/2022	Mendel	Start Fallow	205	2	7	30-60cm	60	10.3871	4.66667	1.23	30	55.5484	0.5	0	0.5
2021/2022	Mendel	Start Fallow	205	2	7	60-90cm	90	4.29032	3.88889	1.27	30	31.1628	0.5	0	0.5
2021/2022	Mendel	Start Fallow	205	2	7	90-120cm	120	3.16129	6.22222	1.37	30	38.5662	0.5	0	0.5
2021/2022	Mendel	Start Fallow	311	3	7	0-10cm	10	10.1613	16.3333	1.32	10	34.9729	0.5	0	0.5
2021/2022	Mendel	Start Fallow	311	3	7	10-30cm	30	9.48387	8.55556	1.3	20	46.9025	0.5	0	0.5
2021/2022	Mendel	Start Fallow	311	3	7	30-60cm	60	10.3871	4.66667	1.23	30	55.5484	0.5	0	0.5
2021/2022	Mendel	Start Fallow	311	3	7	60-90cm	90	4.29032	3.88889	1.27	30	31.1628	0.5	0	0.5
2021/2022	Mendel	Start Fallow	311	3	7	90-120cm	120	3.16129	6.22222	1.37	30	38.5662	0.5	0	0.5
2021/2022	Mendel	Start Fallow	406	4	7	0-10cm	10	10.1613	16.3333	1.32	10	34.9729	0.5	0	0.5
2021/2022	Mendel	Start Fallow	406	4	7	10-30cm	30	9.48387	8.55556	1.3	20	46.9025	0.5	0	0.5
2021/2022	Mendel	Start Fallow	406	4	7	30-60cm	60	10.3871	4.66667	1.23	30	55.5484	0.5	0	0.5
2021/2022	Mendel	Start Fallow	406	4	7	60-90cm	90	4.29032	3.88889	1.27	30	31.1628	0.5	0	0.5
2021/2022	Mendel	Start Fallow	406	4	7	90-120cm	120	3.16129	6.22222	1.37	30	38.5662	0.5	0	0.5
2021/2022	Mendel	Cover crop termination	110	1	7	0-10	10	2.22756	0.329497	1.32	10	3.37531	0.5	0	0.5
2021/2022	Mendel	Cover crop termination	110	1	7	10-30	30	2.00044	0.574542	1.3	20	6.69496	0.5	0	0.5
2021/2022	Mendel	Cover crop termination	110	1	7	30-60	60	3.04171	2.75596	1.23	30	21.3934	0.5	0	0.5
2021/2022	Mendel	Cover crop termination	110	1	7	60-90	90	7.28239	1.99654	1.27	30	35.3527	0.5	0	0.5
2021/2022	Mendel	Cover crop termination	110	1	7	90-120	120	7.32914	1.03343	1.37	30	34.3702	0.5	0	0.5
2021/2022	Mendel	Cover crop termination	205	2	7	0-10	10	2.98667	0.579171	1.32	10	4.70691	0.5	0	0.5
2021/2022	Mendel	Cover crop termination	205	2	7	10-30	30	2.71911	0.161023	1.3	20	7.48835	0.5	0	0.5
2021/2022	Mendel	Cover crop termination	205	2	7	30-60	60	5.24843	1.61605	1.23	30	25.3299	0.5	0	0.5
2021/2022	Mendel	Cover crop termination	205	2	7	60-90	90	3.356	7.51948	1.27	30	41.4356	0.5	0	0.5
2021/2022	Mendel	Cover crop termination	205	2	7	90-120	120	7.09834	2.59712	1.37	30	39.8483	0.5	0	0.5
2021/2022	Mendel	Cover crop termination	311	3	7	0-10	10	1.55556	0.115274	1.32	10	2.2055	0.5	0	0.5
2021/2022	Mendel	Cover crop termination	311	3	7	10-30	30	1.14956	0.140203	1.3	20	3.35337	0.5	0	0.5
2021/2022	Mendel	Cover crop termination	311	3	7	30-60	60	4.22421	0.175839	1.23	30	16.2362	0.5	0	0.5
2021/2022	Mendel	Cover crop termination	311	3	7	60-90	90	5.23615	0.899384	1.27	30	23.3764	0.5	0	0.5
2021/2022	Mendel	Cover crop termination	311	3	7	90-120	120	4.81378	0.857241	1.37	30	23.3079	0.5	0	0.5
2021/2022	Mendel	Cover crop termination	406	4	7	0-10	10	2.41733	0.510097	1.32	10	3.86421	0.5	0	0.5
2021/2022	Mendel	Cover crop termination	406	4	7	10-30	30	1.80756	0.356571	1.3	20	5.62673	0.5	0	0.5
2021/2022	Mendel	Cover crop termination	406	4	7	30-60	60	7.91009	2.08979	1.23	30	36.8995	0.5	0	0.5
2021/2022	Mendel	Cover crop termination	406	4	7	60-90	90	8.87088	2.27076	1.27	30	42.4496	0.5	0	0.5
2021/2022	Mendel	Cover crop termination	406	4	7	90-120	120	7.1702	2.16909	1.37	30	38.3845	0.5	0	0.5
2021/2022	Mendel	Cash crop sowing	110	1	7	0-10cm	10	4.78333	5.8865	1.32	10	14.0842	0.5	0	0.5
2021/2022	Mendel	Cash crop sowing	110	1	7	10-30cm	30	6.97822	2.73142	1.3	20	25.2451	0.5	0	0.5
2021/2022	Mendel	Cash crop sowing	110	1	7	30-60cm	60	6.86156	2.69295	1.23	30	35.2561	0.5	0	0.5
2021/2022	Mendel	Cash crop sowing	110	1	7	60-90cm	90	10.171	2.93189	1.27	30	49.922	0.5	0	0.5
2021/2022	Mendel	Cash crop sowing	110	1	7	90-120cm	120	6.853	1.65577	1.37	30	34.971	0.5	0	0.5
2021/2022	Mendel	Cash crop sowing	205	2	7	0-10cm	10	8.925	8.82278	1.32	10	23.4271	0.5	0	0.5
2021/2022	Mendel	Cash crop sowing	205	2	7	10-30cm	30	9.78289	6.09921	1.3	20	41.2935	0.5	0	0.5
2021/2022	Mendel	Cash crop sowing	205	2	7	30-60cm	60	7.32822	4.58945	1.23	30	43.9762	0.5	0	0.5
2021/2022	Mendel	Cash crop sowing	205	2	7	60-90cm	90	6.51933	5.26199	1.27	30	44.8868	0.5	0	0.5
2021/2022	Mendel	Cash crop sowing	205	2	7	90-120cm	120	8.91178	2.53511	1.37	30	47.0467	0.5	0	0.5
2021/2022	Mendel	Cash crop sowing	311	3	7	0-10cm	10	8.95456	3.48295	1.32	10	16.4175	0.5	0	0.5
2021/2022	Mendel	Cash crop sowing	311	3	7	10-30cm	30	10.4082	7.51385	1.3	20	46.5974	0.5	0	0.5
2021/2022	Mendel	Cash crop sowing	311	3	7	30-60cm	60	10.619	5.32495	1.23	30	58.8332	0.5	0	0.5
2021/2022	Mendel	Cash crop sowing	311	3	7	60-90cm	90	8.04767	2.72837	1.27	30	41.0567	0.5	0	0.5
2021/2022	Mendel	Cash crop sowing	311	3	7	90-120cm	120	10.5638	2.17244	1.37	30	52.3458	0.5	0	0.5
2021/2022	Mendel	Cash crop sowing	406	4	7	0-10cm	10	8.80911	5.07559	1.32	10	18.3278	0.5	0	0.5
2021/2022	Mendel	Cash crop sowing	406	4	7	10-30cm	30	8.02667	4.10275	1.3	20	31.5365	0.5	0	0.5
2021/2022	Mendel	Cash crop sowing	406	4	7	30-60cm	60	8.50889	4.50838	1.23	30	48.0337	0.5	0	0.5
2021/2022	Mendel	Cash crop sowing	406	4	7	60-90cm	90	4.29178	2.95244	1.27	30	27.6005	0.5	0	0.5
2021/2022	Mendel	Cash crop sowing	406	4	7	90-120cm	120	8.14333	4.59692	1.37	30	52.3625	0.5	0	0.5
2020/2021	Mendel	Start Fallow	102	1	8	0-10cm	10	0.611	0.4235	1.38664	10	1.43448	0	0.5	0.5
2020/2021	Mendel	Start Fallow	102	1	8	10-30cm	30	3.562	0.3189	1.40393	20	10.897	0	0.5	0.5
2020/2021	Mendel	Start Fallow	102	1	8	30-60cm	60	4.598	0.2545	1.30154	30	18.9472	0	0.5	0.5
2020/2021	Mendel	Start Fallow	102	1	8	60-90cm	90	3.401	0.2329	1.38333	30	15.0807	0	0.5	0.5
2020/2021	Mendel	Start Fallow	102	1	8	90-120cm	120	2.218	0.2348	1.37695	30	10.1321	0	0.5	0.5
2020/2021	Mendel	Start Fallow	210	2	8	0-10cm	10	2.723	0.411	1.38664	10	4.34572	0	0.5	0.5
2020/2021	Mendel	Start Fallow	210	2	8	10-30cm	30	2.664	0.2741	1.40393	20	8.24979	0	0.5	0.5
2020/2021	Mendel	Start Fallow	210	2	8	30-60cm	60	4.015	0.1121	1.30154	30	16.1148	0	0.5	0.5
2020/2021	Mendel	Start Fallow	210	2	8	60-90cm	90	4.426	0.1157	1.38333	30	18.8481	0	0.5	0.5
2020/2021	Mendel	Start Fallow	210	2	8	90-120cm	120	2.126	0.1215	1.37695	30	9.28406	0	0.5	0.5
2020/2021	Mendel	Start Fallow	307	3	8	0-10cm	10	15.117	1.9193	1.38664	10	23.6232	0	0.5	0.5
2020/2021	Mendel	Start Fallow	307	3	8	10-30cm	30	8.156	0.2852	1.40393	20	23.7017	0	0.5	0.5
2020/2021	Mendel	Start Fallow	307	3	8	30-60cm	60	4.243	0.1497	1.30154	30	17.1519	0	0.5	0.5
2020/2021	Mendel	Start Fallow	307	3	8	60-90cm	90	4.731	0.1468	1.38333	30	20.2429	0	0.5	0.5
2020/2021	Mendel	Start Fallow	307	3	8	90-120cm	120	1.68	0.1583	1.37695	30	7.59372	0	0.5	0.5
2020/2021	Mendel	Start Fallow	403	4	8	0-10cm	10	3.39	0.2279	1.38664	10	5.01672	0	0.5	0.5
2020/2021	Mendel	Start Fallow	403	4	8	10-30cm	30	3.198	0.1866	1.40393	20	9.5035	0	0.5	0.5
2020/2021	Mendel	Start Fallow	403	4	8	30-60cm	60	4.463	0.1406	1.30154	30	17.9753	0	0.5	0.5
2020/2021	Mendel	Start Fallow	403	4	8	60-90cm	90	4.668	0.1088	1.38333	30	19.8237	0	0.5	0.5
2020/2021	Mendel	Start Fallow	403	4	8	90-120cm	120	2.063	0.3756	1.37695	30	10.0735	0	0.5	0.5
2020/2021	Mendel	Cover crop termination	102	1	8	0-10	10	8.26	0.51	1.38664	10	12.1608	0	0.5	0.5
2020/2021	Mendel	Cover crop termination	102	1	8	10-30	30	4.46	0.43	1.40393	20	13.7305	0	0.5	0.5
2020/2021	Mendel	Cover crop termination	102	1	8	30-60	60	3.42	0.25	1.30154	30	14.33	0	0.5	0.5
2020/2021	Mendel	Cover crop termination	102	1	8	60-90	90	4.81	2.04	1.38333	30	28.4275	0	0.5	0.5
2020/2021	Mendel	Cover crop termination	102	1	8	90-120	120	4.16	1.09	1.37695	30	21.6869	0	0.5	0.5
2020/2021	Mendel	Cover crop termination	210	2	8	0-10	10	9.08	0.76	1.38664	10	13.6445	0	0.5	0.5
2020/2021	Mendel	Cover crop termination	210	2	8	10-30	30	7.08	2.59	1.40393	20	27.1521	0	0.5	0.5
2020/2021	Mendel	Cover crop termination	210	2	8	30-60	60	2.37	5.03	1.30154	30	28.8942	0	0.5	0.5
2020/2021	Mendel	Cover crop termination	210	2	8	60-90	90	2.77	0.85	1.38333	30	15.023	0	0.5	0.5
2020/2021	Mendel	Cover crop termination	210	2	8	90-120	120	3.89	0.72	1.37695	30	19.0432	0	0.5	0.5
2020/2021	Mendel	Cover crop termination	307	3	8	0-10	10	7.17	3.07	1.38664	10	14.1992	0	0.5	0.5
2020/2021	Mendel	Cover crop termination	307	3	8	10-30	30	4.32	4.42	1.40393	20	24.5407	0	0.5	0.5
2020/2021	Mendel	Cover crop termination	307	3	8	30-60	60	4.48	1.3	1.30154	30	22.5687	0	0.5	0.5
2020/2021	Mendel	Cover crop termination	307	3	8	60-90	90	5.39	0.94	1.38333	30	26.2695	0	0.5	0.5
2020/2021	Mendel	Cover crop termination	307	3	8	90-120	120	3.9	4.66	1.37695	30	35.36	0	0.5	0.5
2020/2021	Mendel	Cover crop termination	403	4	8	0-10	10	8.92	2.06	1.38664	10	15.2253	0	0.5	0.5
2020/2021	Mendel	Cover crop termination	403	4	8	10-30	30	5.69	2.085	1.40393	20	21.8311	0	0.5	0.5
2020/2021	Mendel	Cover crop termination	403	4	8	30-60	60	3.17	2.664	1.30154	30	22.7796	0	0.5	0.5
2020/2021	Mendel	Cover crop termination	403	4	8	60-90	90	3.16	1.4	1.38333	30	18.924	0	0.5	0.5
2020/2021	Mendel	Cover crop termination	403	4	8	90-120	120	3.31	0.92	1.37695	30	17.4735	0	0.5	0.5
2020/2021	Mendel	Cash crop sowing	102	1	8	0-10cm	10	9.1	1.16	1.38664	10	14.2269	0	0.5	0.5
2020/2021	Mendel	Cash crop sowing	102	1	8	10-30cm	30	2.78	0.53	1.40393	20	9.29403	0	0.5	0.5
2020/2021	Mendel	Cash crop sowing	102	1	8	30-60cm	60	3.15	3.96	1.30154	30	27.7619	0	0.5	0.5
2020/2021	Mendel	Cash crop sowing	102	1	8	60-90cm	90	3.08	2.86	1.38333	30	24.651	0	0.5	0.5
2020/2021	Mendel	Cash crop sowing	102	1	8	90-120cm	120	2.96	1.36	1.37695	30	17.8452	0	0.5	0.5
2020/2021	Mendel	Cash crop sowing	210	2	8	0-10cm	10	15.41	2.06	1.38664	10	24.2246	0	0.5	0.5
2020/2021	Mendel	Cash crop sowing	210	2	8	10-30cm	30	9.03	3.55	1.40393	20	35.3229	0	0.5	0.5
2020/2021	Mendel	Cash crop sowing	210	2	8	30-60cm	60	4	1.23	1.30154	30	20.4212	0	0.5	0.5
2020/2021	Mendel	Cash crop sowing	210	2	8	60-90cm	90	4.34	0.67	1.38333	30	20.7915	0	0.5	0.5
2020/2021	Mendel	Cash crop sowing	210	2	8	90-120cm	120	4.82	1.33	1.37695	30	25.4047	0	0.5	0.5
2020/2021	Mendel	Cash crop sowing	307	3	8	0-10cm	10	15.82	0.61	1.38664	10	22.7825	0	0.5	0.5
2020/2021	Mendel	Cash crop sowing	307	3	8	10-30cm	30	7.35	8.85	1.40393	20	45.4874	0	0.5	0.5
2020/2021	Mendel	Cash crop sowing	307	3	8	30-60cm	60	3.73	3.07	1.30154	30	26.5515	0	0.5	0.5
2020/2021	Mendel	Cash crop sowing	307	3	8	60-90cm	90	2.97	1.46	1.38333	30	18.3845	0	0.5	0.5
2020/2021	Mendel	Cash crop sowing	307	3	8	90-120cm	120	2.39	1.02	1.37695	30	14.0862	0	0.5	0.5
2020/2021	Mendel	Cash crop sowing	403	4	8	0-10cm	10	14.42	1.8	1.38664	10	22.4913	0	0.5	0.5
2020/2021	Mendel	Cash crop sowing	403	4	8	10-30cm	30	4.79	24.89	1.40393	20	83.3374	0	0.5	0.5
2020/2021	Mendel	Cash crop sowing	403	4	8	30-60cm	60	6.18	0.91	1.30154	30	27.6838	0	0.5	0.5
2020/2021	Mendel	Cash crop sowing	403	4	8	60-90cm	90	1.97	19.36	1.38333	30	88.5196	0	0.5	0.5
2020/2021	Mendel	Cash crop sowing	403	4	8	90-120cm	120	2.67	4.1	1.37695	30	27.9658	0	0.5	0.5
2021/2022	Mendel	Start Fallow	102	1	8	0-10cm	10	10.1613	16.3333	1.32	10	34.9729	0	0.5	0.5
2021/2022	Mendel	Start Fallow	102	1	8	10-30cm	30	9.48387	8.55556	1.3	20	46.9025	0	0.5	0.5
2021/2022	Mendel	Start Fallow	102	1	8	30-60cm	60	10.3871	4.66667	1.23	30	55.5484	0	0.5	0.5
2021/2022	Mendel	Start Fallow	102	1	8	60-90cm	90	4.29032	3.88889	1.27	30	31.1628	0	0.5	0.5
2021/2022	Mendel	Start Fallow	102	1	8	90-120cm	120	3.16129	6.22222	1.37	30	38.5662	0	0.5	0.5
2021/2022	Mendel	Start Fallow	210	2	8	0-10cm	10	10.1613	16.3333	1.32	10	34.9729	0	0.5	0.5
2021/2022	Mendel	Start Fallow	210	2	8	10-30cm	30	9.48387	8.55556	1.3	20	46.9025	0	0.5	0.5
2021/2022	Mendel	Start Fallow	210	2	8	30-60cm	60	10.3871	4.66667	1.23	30	55.5484	0	0.5	0.5
2021/2022	Mendel	Start Fallow	210	2	8	60-90cm	90	4.29032	3.88889	1.27	30	31.1628	0	0.5	0.5
2021/2022	Mendel	Start Fallow	210	2	8	90-120cm	120	3.16129	6.22222	1.37	30	38.5662	0	0.5	0.5
2021/2022	Mendel	Start Fallow	307	3	8	0-10cm	10	10.1613	16.3333	1.32	10	34.9729	0	0.5	0.5
2021/2022	Mendel	Start Fallow	307	3	8	10-30cm	30	9.48387	8.55556	1.3	20	46.9025	0	0.5	0.5
2021/2022	Mendel	Start Fallow	307	3	8	30-60cm	60	10.3871	4.66667	1.23	30	55.5484	0	0.5	0.5
2021/2022	Mendel	Start Fallow	307	3	8	60-90cm	90	4.29032	3.88889	1.27	30	31.1628	0	0.5	0.5
2021/2022	Mendel	Start Fallow	307	3	8	90-120cm	120	3.16129	6.22222	1.37	30	38.5662	0	0.5	0.5
2021/2022	Mendel	Start Fallow	403	4	8	0-10cm	10	10.1613	16.3333	1.32	10	34.9729	0	0.5	0.5
2021/2022	Mendel	Start Fallow	403	4	8	10-30cm	30	9.48387	8.55556	1.3	20	46.9025	0	0.5	0.5
2021/2022	Mendel	Start Fallow	403	4	8	30-60cm	60	10.3871	4.66667	1.23	30	55.5484	0	0.5	0.5
2021/2022	Mendel	Start Fallow	403	4	8	60-90cm	90	4.29032	3.88889	1.27	30	31.1628	0	0.5	0.5
2021/2022	Mendel	Start Fallow	403	4	8	90-120cm	120	3.16129	6.22222	1.37	30	38.5662	0	0.5	0.5
2021/2022	Mendel	Cover crop termination	102	1	8	0-10	10	1.90244	0.110035	1.32	10	2.65647	0	0.5	0.5
2021/2022	Mendel	Cover crop termination	102	1	8	10-30	30	1.60067	0.0298742	1.3	20	4.23941	0	0.5	0.5
2021/2022	Mendel	Cover crop termination	102	1	8	30-60	60	5.87081	0.199453	1.23	30	22.3993	0	0.5	0.5
2021/2022	Mendel	Cover crop termination	102	1	8	60-90	90	6.76909	0.230335	1.27	30	26.6678	0	0.5	0.5
2021/2022	Mendel	Cover crop termination	102	1	8	90-120	120	6.07082	0.296422	1.37	30	26.1693	0	0.5	0.5
2021/2022	Mendel	Cover crop termination	210	2	8	0-10	10	1.80911	0.0275935	1.32	10	2.42445	0	0.5	0.5
2021/2022	Mendel	Cover crop termination	210	2	8	10-30	30	0.695333	0.726419	1.3	20	3.69656	0	0.5	0.5
2021/2022	Mendel	Cover crop termination	210	2	8	30-60	60	4.64952	1.98941	1.23	30	24.4976	0	0.5	0.5
2021/2022	Mendel	Cover crop termination	210	2	8	60-90	90	5.07318	5.20661	1.27	30	39.166	0	0.5	0.5
2021/2022	Mendel	Cover crop termination	210	2	8	90-120	120	4.25079	3.61558	1.37	30	32.3308	0	0.5	0.5
2021/2022	Mendel	Cover crop termination	307	3	8	0-10	10	1.76556	0.682048	1.32	10	3.23084	0	0.5	0.5
2021/2022	Mendel	Cover crop termination	307	3	8	10-30	30	0.507111	0.685616	1.3	20	3.10109	0	0.5	0.5
2021/2022	Mendel	Cover crop termination	307	3	8	30-60	60	5.18244	2.05059	1.23	30	26.6899	0	0.5	0.5
2021/2022	Mendel	Cover crop termination	307	3	8	60-90	90	10.4121	1.45029	1.27	30	45.1956	0	0.5	0.5
2021/2022	Mendel	Cover crop termination	307	3	8	90-120	120	6.07082	0.296422	1.37	30	26.1693	0	0.5	0.5
2021/2022	Mendel	Cover crop termination	403	4	8	0-10	10	1.92267	0.280294	1.32	10	2.90791	0	0.5	0.5
2021/2022	Mendel	Cover crop termination	403	4	8	10-30	30	1.54156	0.300594	1.3	20	4.78959	0	0.5	0.5
2021/2022	Mendel	Cover crop termination	403	4	8	30-60	60	5.82278	0.722581	1.23	30	24.1524	0	0.5	0.5
2021/2022	Mendel	Cover crop termination	403	4	8	60-90	90	3.60458	2.50556	1.27	30	23.2796	0	0.5	0.5
2021/2022	Mendel	Cover crop termination	403	4	8	90-120	120	3.9188	1.33876	1.37	30	21.6085	0	0.5	0.5
2021/2022	Mendel	Cash crop sowing	102	1	8	0-10cm	10	7.81122	13.9064	1.32	10	28.6673	0	0.5	0.5
2021/2022	Mendel	Cash crop sowing	102	1	8	10-30cm	30	8.77878	2.52948	1.3	20	29.4015	0	0.5	0.5
2021/2022	Mendel	Cash crop sowing	102	1	8	30-60cm	60	9.75489	0.781787	1.23	30	38.8803	0	0.5	0.5
2021/2022	Mendel	Cash crop sowing	102	1	8	60-90cm	90	8.69789	1.35238	1.27	30	38.2915	0	0.5	0.5
2021/2022	Mendel	Cash crop sowing	102	1	8	90-120cm	120	7.43478	2.14015	1.37	30	39.3529	0	0.5	0.5
2021/2022	Mendel	Cash crop sowing	210	2	8	0-10cm	10	5.44756	12.7057	1.32	10	23.9623	0	0.5	0.5
2021/2022	Mendel	Cash crop sowing	210	2	8	10-30cm	30	5.72522	4.00797	1.3	20	25.3063	0	0.5	0.5
2021/2022	Mendel	Cash crop sowing	210	2	8	30-60cm	60	8.036	6.12577	1.23	30	52.2569	0	0.5	0.5
2021/2022	Mendel	Cash crop sowing	210	2	8	60-90cm	90	9.62656	6.54044	1.27	30	61.5962	0	0.5	0.5
2021/2022	Mendel	Cash crop sowing	210	2	8	90-120cm	120	25.3688	2.05138	1.37	30	112.697	0	0.5	0.5
2021/2022	Mendel	Cash crop sowing	307	3	8	0-10cm	10	3.58089	7.69652	1.32	10	14.8862	0	0.5	0.5
2021/2022	Mendel	Cash crop sowing	307	3	8	10-30cm	30	2.59933	3.00865	1.3	20	14.5807	0	0.5	0.5
2021/2022	Mendel	Cash crop sowing	307	3	8	30-60cm	60	5.69411	5.51103	1.23	30	41.347	0	0.5	0.5
2021/2022	Mendel	Cash crop sowing	307	3	8	60-90cm	90	6.419	7.64533	1.27	30	53.5851	0	0.5	0.5
2021/2022	Mendel	Cash crop sowing	307	3	8	90-120cm	120	7.09644	2.56083	1.37	30	39.6914	0	0.5	0.5
2021/2022	Mendel	Cash crop sowing	403	4	8	0-10cm	10	6.40111	4.04749	1.32	10	13.7922	0	0.5	0.5
2021/2022	Mendel	Cash crop sowing	403	4	8	10-30cm	30	6.58156	1.5146	1.3	20	21.05	0	0.5	0.5
2021/2022	Mendel	Cash crop sowing	403	4	8	30-60cm	60	5.278	1.01794	1.23	30	23.232	0	0.5	0.5
2021/2022	Mendel	Cash crop sowing	403	4	8	60-90cm	90	5.46467	1.81311	1.27	30	27.7283	0	0.5	0.5
2021/2022	Mendel	Cash crop sowing	403	4	8	90-120cm	120	7.66578	1.72859	1.37	30	38.6109	0	0.5	0.5
2020/2021	Mendel	Start Fallow	112	1	9	0-10cm	10	1.24	0.5874	1.38664	10	2.53394	0.33	0.33	0.33
2020/2021	Mendel	Start Fallow	112	1	9	10-30cm	30	0.539	0.3166	1.40393	20	2.40241	0.33	0.33	0.33
2020/2021	Mendel	Start Fallow	112	1	9	30-60cm	60	0.202	0.2197	1.30154	30	1.64658	0.33	0.33	0.33
2020/2021	Mendel	Start Fallow	112	1	9	60-90cm	90	0.684	0.2231	1.38333	30	3.76447	0.33	0.33	0.33
2020/2021	Mendel	Start Fallow	112	1	9	90-120cm	120	0.699	0.2009	1.37695	30	3.71734	0.33	0.33	0.33
2020/2021	Mendel	Start Fallow	203	2	9	0-10cm	10	2.757	0.2916	1.38664	10	4.2273	0.33	0.33	0.33
2020/2021	Mendel	Start Fallow	203	2	9	10-30cm	30	1.657	0.3647	1.40393	20	5.67666	0.33	0.33	0.33
2020/2021	Mendel	Start Fallow	203	2	9	30-60cm	60	1.735	0.1706	1.30154	30	7.44066	0.33	0.33	0.33
2020/2021	Mendel	Start Fallow	203	2	9	60-90cm	90	1.881	0.144	1.38333	30	8.40376	0.33	0.33	0.33
2020/2021	Mendel	Start Fallow	203	2	9	90-120cm	120	1.76	0.2128	1.37695	30	8.14932	0.33	0.33	0.33
2020/2021	Mendel	Start Fallow	302	3	9	0-10cm	10	0.284	0.5174	1.38664	10	1.11125	0.33	0.33	0.33
2020/2021	Mendel	Start Fallow	302	3	9	10-30cm	30	1.21	0.3462	1.40393	20	4.3696	0.33	0.33	0.33
2020/2021	Mendel	Start Fallow	302	3	9	30-60cm	60	4.642	0.1993	1.30154	30	18.9035	0.33	0.33	0.33
2020/2021	Mendel	Start Fallow	302	3	9	60-90cm	90	2.761	0.1811	1.38333	30	12.2097	0.33	0.33	0.33
2020/2021	Mendel	Start Fallow	302	3	9	90-120cm	120	1.756	0.1968	1.37695	30	8.0667	0.33	0.33	0.33
2020/2021	Mendel	Start Fallow	405	4	9	0-10cm	10	0.764	0.172	1.38664	10	1.29789	0.33	0.33	0.33
2020/2021	Mendel	Start Fallow	405	4	9	10-30cm	30	0.46	0.3014	1.40393	20	2.13791	0.33	0.33	0.33
2020/2021	Mendel	Start Fallow	405	4	9	30-60cm	60	1.861	0.2138	1.30154	30	8.10132	0.33	0.33	0.33
2020/2021	Mendel	Start Fallow	405	4	9	60-90cm	90	2.684	0.1712	1.38333	30	11.8491	0.33	0.33	0.33
2020/2021	Mendel	Start Fallow	405	4	9	90-120cm	120	2.067	0.1753	1.37695	30	9.26258	0.33	0.33	0.33
2020/2021	Mendel	Cover crop termination	112	1	9	0-10	10	4.18	1.33	1.38664	10	7.64037	0.33	0.33	0.33
2020/2021	Mendel	Cover crop termination	112	1	9	10-30	30	3.65	8.31	1.40393	20	33.5821	0.33	0.33	0.33
2020/2021	Mendel	Cover crop termination	112	1	9	30-60	60	3.62	1.574	1.30154	30	20.2806	0.33	0.33	0.33
2020/2021	Mendel	Cover crop termination	112	1	9	60-90	90	2.77	1.11	1.38333	30	16.102	0.33	0.33	0.33
2020/2021	Mendel	Cover crop termination	112	1	9	90-120	120	3.1	0.44	1.37695	30	14.6232	0.33	0.33	0.33
2020/2021	Mendel	Cover crop termination	203	2	9	0-10	10	7.55	0.52	1.38664	10	11.1902	0.33	0.33	0.33
2020/2021	Mendel	Cover crop termination	203	2	9	10-30	30	5.73	2.96	1.40393	20	24.4003	0.33	0.33	0.33
2020/2021	Mendel	Cover crop termination	203	2	9	30-60	60	3.33	1.66	1.30154	30	19.4841	0.33	0.33	0.33
2020/2021	Mendel	Cover crop termination	203	2	9	60-90	90	2.63	1.04	1.38333	30	15.2305	0.33	0.33	0.33
2020/2021	Mendel	Cover crop termination	203	2	9	90-120	120	3.45	0.51	1.37695	30	16.3581	0.33	0.33	0.33
2020/2021	Mendel	Cover crop termination	302	3	9	0-10	10	2.78	0.82	1.38664	10	4.99189	0.33	0.33	0.33
2020/2021	Mendel	Cover crop termination	302	3	9	10-30	30	3.72	4.06	1.40393	20	21.8452	0.33	0.33	0.33
2020/2021	Mendel	Cover crop termination	302	3	9	30-60	60	2.44	3.65	1.30154	30	23.7792	0.33	0.33	0.33
2020/2021	Mendel	Cover crop termination	302	3	9	60-90	90	3.46	0.82	1.38333	30	17.762	0.33	0.33	0.33
2020/2021	Mendel	Cover crop termination	302	3	9	90-120	120	1.87	0.76	1.37695	30	10.8641	0.33	0.33	0.33
2020/2021	Mendel	Cover crop termination	405	4	9	0-10	10	4.77	0.49	1.38664	10	7.29371	0.33	0.33	0.33
2020/2021	Mendel	Cover crop termination	405	4	9	10-30	30	6.34	0.51	1.40393	20	19.2339	0.33	0.33	0.33
2020/2021	Mendel	Cover crop termination	405	4	9	30-60	60	2.56	1.51	1.30154	30	15.8918	0.33	0.33	0.33
2020/2021	Mendel	Cover crop termination	405	4	9	60-90	90	2.64	0.87	1.38333	30	14.5665	0.33	0.33	0.33
2020/2021	Mendel	Cover crop termination	405	4	9	90-120	120	1.82	0.56	1.37695	30	9.8314	0.33	0.33	0.33
2020/2021	Mendel	Cash crop sowing	112	1	9	0-10cm	10	4.37	9.54	1.38664	10	19.2881	0.33	0.33	0.33
2020/2021	Mendel	Cash crop sowing	112	1	9	10-30cm	30	4.39	11.54	1.40393	20	44.7293	0.33	0.33	0.33
2020/2021	Mendel	Cash crop sowing	112	1	9	30-60cm	60	3.84	4.36	1.30154	30	32.0179	0.33	0.33	0.33
2020/2021	Mendel	Cash crop sowing	112	1	9	60-90cm	90	3.41	2.7	1.38333	30	25.3565	0.33	0.33	0.33
2020/2021	Mendel	Cash crop sowing	112	1	9	90-120cm	120	3.75	2.72	1.37695	30	26.7265	0.33	0.33	0.33
2020/2021	Mendel	Cash crop sowing	203	2	9	0-10cm	10	14.44	0.55	1.38664	10	20.7857	0.33	0.33	0.33
2020/2021	Mendel	Cash crop sowing	203	2	9	10-30cm	30	7.66	0.88	1.40393	20	23.9792	0.33	0.33	0.33
2020/2021	Mendel	Cash crop sowing	203	2	9	30-60cm	60	3.8	4.43	1.30154	30	32.1351	0.33	0.33	0.33
2020/2021	Mendel	Cash crop sowing	203	2	9	60-90cm	90	2.6	1.23	1.38333	30	15.8945	0.33	0.33	0.33
2020/2021	Mendel	Cash crop sowing	203	2	9	90-120cm	120	4.99	0.75	1.37695	30	23.711	0.33	0.33	0.33
2020/2021	Mendel	Cash crop sowing	302	3	9	0-10cm	10	3.38	49.4	1.38664	10	73.1867	0.33	0.33	0.33
2020/2021	Mendel	Cash crop sowing	302	3	9	10-30cm	30	5.32	13.94	1.40393	20	54.0795	0.33	0.33	0.33
2020/2021	Mendel	Cash crop sowing	302	3	9	30-60cm	60	4.56	1.71	1.30154	30	24.482	0.33	0.33	0.33
2020/2021	Mendel	Cash crop sowing	302	3	9	60-90cm	90	3.65	0.7	1.38333	30	18.0525	0.33	0.33	0.33
2020/2021	Mendel	Cash crop sowing	302	3	9	90-120cm	120	2.82	0.7	1.37695	30	14.5406	0.33	0.33	0.33
2020/2021	Mendel	Cash crop sowing	405	4	9	0-10cm	10	5.3	3.02	1.38664	10	11.5368	0.33	0.33	0.33
2020/2021	Mendel	Cash crop sowing	405	4	9	10-30cm	30	10.04	2.68	1.40393	20	35.716	0.33	0.33	0.33
2020/2021	Mendel	Cash crop sowing	405	4	9	30-60cm	60	2.57	0.9	1.30154	30	13.5491	0.33	0.33	0.33
2020/2021	Mendel	Cash crop sowing	405	4	9	60-90cm	90	2.43	6.318	1.38333	30	36.3042	0.33	0.33	0.33
2020/2021	Mendel	Cash crop sowing	405	4	9	90-120cm	120	3	11.9	1.37695	30	61.5495	0.33	0.33	0.33
2021/2022	Mendel	Start Fallow	112	1	9	0-10cm	10	10.1613	16.3333	1.32	10	34.9729	0.33	0.33	0.33
2021/2022	Mendel	Start Fallow	112	1	9	10-30cm	30	9.48387	8.55556	1.3	20	46.9025	0.33	0.33	0.33
2021/2022	Mendel	Start Fallow	112	1	9	30-60cm	60	10.3871	4.66667	1.23	30	55.5484	0.33	0.33	0.33
2021/2022	Mendel	Start Fallow	112	1	9	60-90cm	90	4.29032	3.88889	1.27	30	31.1628	0.33	0.33	0.33
2021/2022	Mendel	Start Fallow	112	1	9	90-120cm	120	3.16129	6.22222	1.37	30	38.5662	0.33	0.33	0.33
2021/2022	Mendel	Start Fallow	203	2	9	0-10cm	10	10.1613	16.3333	1.32	10	34.9729	0.33	0.33	0.33
2021/2022	Mendel	Start Fallow	203	2	9	10-30cm	30	9.48387	8.55556	1.3	20	46.9025	0.33	0.33	0.33
2021/2022	Mendel	Start Fallow	203	2	9	30-60cm	60	10.3871	4.66667	1.23	30	55.5484	0.33	0.33	0.33
2021/2022	Mendel	Start Fallow	203	2	9	60-90cm	90	4.29032	3.88889	1.27	30	31.1628	0.33	0.33	0.33
2021/2022	Mendel	Start Fallow	203	2	9	90-120cm	120	3.16129	6.22222	1.37	30	38.5662	0.33	0.33	0.33
2021/2022	Mendel	Start Fallow	302	3	9	0-10cm	10	10.1613	16.3333	1.32	10	34.9729	0.33	0.33	0.33
2021/2022	Mendel	Start Fallow	302	3	9	10-30cm	30	9.48387	8.55556	1.3	20	46.9025	0.33	0.33	0.33
2021/2022	Mendel	Start Fallow	302	3	9	30-60cm	60	10.3871	4.66667	1.23	30	55.5484	0.33	0.33	0.33
2021/2022	Mendel	Start Fallow	302	3	9	60-90cm	90	4.29032	3.88889	1.27	30	31.1628	0.33	0.33	0.33
2021/2022	Mendel	Start Fallow	302	3	9	90-120cm	120	3.16129	6.22222	1.37	30	38.5662	0.33	0.33	0.33
2021/2022	Mendel	Start Fallow	405	4	9	0-10cm	10	10.1613	16.3333	1.32	10	34.9729	0.33	0.33	0.33
2021/2022	Mendel	Start Fallow	405	4	9	10-30cm	30	9.48387	8.55556	1.3	20	46.9025	0.33	0.33	0.33
2021/2022	Mendel	Start Fallow	405	4	9	30-60cm	60	10.3871	4.66667	1.23	30	55.5484	0.33	0.33	0.33
2021/2022	Mendel	Start Fallow	405	4	9	60-90cm	90	4.29032	3.88889	1.27	30	31.1628	0.33	0.33	0.33
2021/2022	Mendel	Start Fallow	405	4	9	90-120cm	120	3.16129	6.22222	1.37	30	38.5662	0.33	0.33	0.33
2021/2022	Mendel	Cover crop termination	112	1	9	0-10	10	1.56489	0.285623	1.32	10	2.44268	0.33	0.33	0.33
2021/2022	Mendel	Cover crop termination	112	1	9	10-30	30	1.666	0.524571	1.3	20	5.69548	0.33	0.33	0.33
2021/2022	Mendel	Cover crop termination	112	1	9	30-60	60	10.0713	2.01627	1.23	30	44.603	0.33	0.33	0.33
2021/2022	Mendel	Cover crop termination	112	1	9	60-90	90	8.92496	0.787849	1.27	30	37.0058	0.33	0.33	0.33
2021/2022	Mendel	Cover crop termination	112	1	9	90-120	120	5.05044	0.306263	1.37	30	22.0161	0.33	0.33	0.33
2021/2022	Mendel	Cover crop termination	203	2	9	0-10	10	2.198	0.181661	1.32	10	3.14115	0.33	0.33	0.33
2021/2022	Mendel	Cover crop termination	203	2	9	10-30	30	2.14044	0.5558	1.3	20	7.01024	0.33	0.33	0.33
2021/2022	Mendel	Cover crop termination	203	2	9	30-60	60	3.85592	1.0644	1.23	30	18.156	0.33	0.33	0.33
2021/2022	Mendel	Cover crop termination	203	2	9	60-90	90	3.05388	1.80986	1.27	30	18.5309	0.33	0.33	0.33
2021/2022	Mendel	Cover crop termination	203	2	9	90-120	120	4.44676	2.37342	1.37	30	28.031	0.33	0.33	0.33
2021/2022	Mendel	Cover crop termination	302	3	9	0-10	10	1.79822	0.7042	1.32	10	3.3032	0.33	0.33	0.33
2021/2022	Mendel	Cover crop termination	302	3	9	10-30	30	3.52489	0.557787	1.3	20	10.615	0.33	0.33	0.33
2021/2022	Mendel	Cover crop termination	302	3	9	30-60	60	5.5797	2.24611	1.23	30	28.8772	0.33	0.33	0.33
2021/2022	Mendel	Cover crop termination	302	3	9	60-90	90	7.04334	0.9827	1.27	30	30.5792	0.33	0.33	0.33
2021/2022	Mendel	Cover crop termination	302	3	9	90-120	120	4.14465	0.436058	1.37	30	18.8267	0.33	0.33	0.33
2021/2022	Mendel	Cover crop termination	405	4	9	0-10	10	2.06111	0.444839	1.32	10	3.30785	0.33	0.33	0.33
2021/2022	Mendel	Cover crop termination	405	4	9	10-30	30	1.18067	0.223729	1.3	20	3.65143	0.33	0.33	0.33
2021/2022	Mendel	Cover crop termination	405	4	9	30-60	60	5.05668	1.5093	1.23	30	24.2285	0.33	0.33	0.33
2021/2022	Mendel	Cover crop termination	405	4	9	60-90	90	2.88138	1.588	1.27	30	17.0283	0.33	0.33	0.33
2021/2022	Mendel	Cover crop termination	405	4	9	90-120	120	3.84987	1.22195	1.37	30	20.8452	0.33	0.33	0.33
2021/2022	Mendel	Cash crop sowing	112	1	9	0-10cm	10	8.67922	4.59485	1.32	10	17.5218	0.33	0.33	0.33
2021/2022	Mendel	Cash crop sowing	112	1	9	10-30cm	30	10.0582	1.71263	1.3	20	30.6042	0.33	0.33	0.33
2021/2022	Mendel	Cash crop sowing	112	1	9	30-60cm	60	9.10156	2.88782	1.23	30	44.2408	0.33	0.33	0.33
2021/2022	Mendel	Cash crop sowing	112	1	9	60-90cm	90	9.52156	2.40737	1.27	30	45.4492	0.33	0.33	0.33
2021/2022	Mendel	Cash crop sowing	112	1	9	90-120cm	120	5.85044	1.1732	1.37	30	28.8672	0.33	0.33	0.33
2021/2022	Mendel	Cash crop sowing	203	2	9	0-10cm	10	5.29122	3.94572	1.32	10	12.1928	0.33	0.33	0.33
2021/2022	Mendel	Cash crop sowing	203	2	9	10-30cm	30	6.30933	1.83364	1.3	20	21.1717	0.33	0.33	0.33
2021/2022	Mendel	Cash crop sowing	203	2	9	30-60cm	60	8.19856	1.71091	1.23	30	36.5659	0.33	0.33	0.33
2021/2022	Mendel	Cash crop sowing	203	2	9	60-90cm	90	10.9379	4.01242	1.27	30	56.9607	0.33	0.33	0.33
2021/2022	Mendel	Cash crop sowing	203	2	9	90-120cm	120	11.0196	2.184	1.37	30	54.2666	0.33	0.33	0.33
2021/2022	Mendel	Cash crop sowing	302	3	9	0-10cm	10	7.99789	12.0289	1.32	10	26.4354	0.33	0.33	0.33
2021/2022	Mendel	Cash crop sowing	302	3	9	10-30cm	30	9.05644	2.80483	1.3	20	30.8393	0.33	0.33	0.33
2021/2022	Mendel	Cash crop sowing	302	3	9	30-60cm	60	5.13178	2.56552	1.23	30	28.403	0.33	0.33	0.33
2021/2022	Mendel	Cash crop sowing	302	3	9	60-90cm	90	8.40778	4.25487	1.27	30	48.2447	0.33	0.33	0.33
2021/2022	Mendel	Cash crop sowing	302	3	9	90-120cm	120	7.49311	3.32132	1.37	30	44.4473	0.33	0.33	0.33
2021/2022	Mendel	Cash crop sowing	405	4	9	0-10cm	10	4.49167	4.28547	1.32	10	11.5858	0.33	0.33	0.33
2021/2022	Mendel	Cash crop sowing	405	4	9	10-30cm	30	7.16722	2.50446	1.3	20	25.1464	0.33	0.33	0.33
2021/2022	Mendel	Cash crop sowing	405	4	9	30-60cm	60	4.72811	2.66002	1.23	30	27.2622	0.33	0.33	0.33
2021/2022	Mendel	Cash crop sowing	405	4	9	60-90cm	90	4.942	2.35326	1.27	30	27.795	0.33	0.33	0.33
2021/2022	Mendel	Cash crop sowing	405	4	9	90-120cm	120	5.74389	2.11009	1.37	30	32.2799	0.33	0.33	0.33
2020/2021	Mendel	Start Fallow	105	1	10	0-10cm	10	1.568	0.3598	1.38664	10	2.67316	0.7	0.15	0.15
2020/2021	Mendel	Start Fallow	105	1	10	10-30cm	30	3.859	0.327	1.40393	20	11.7537	0.7	0.15	0.15
2020/2021	Mendel	Start Fallow	105	1	10	30-60cm	60	3.581	0.2904	1.30154	30	15.1164	0.7	0.15	0.15
2020/2021	Mendel	Start Fallow	105	1	10	60-90cm	90	3.975	0.3101	1.38333	30	17.7832	0.7	0.15	0.15
2020/2021	Mendel	Start Fallow	105	1	10	90-120cm	120	1.3	0.4807	1.37695	30	7.35579	0.7	0.15	0.15
2020/2021	Mendel	Start Fallow	206	2	10	0-10cm	10	1.489	0.3628	1.38664	10	2.56778	0.7	0.15	0.15
2020/2021	Mendel	Start Fallow	206	2	10	10-30cm	30	2.458	0.2585	1.40393	20	7.62756	0.7	0.15	0.15
2020/2021	Mendel	Start Fallow	206	2	10	30-60cm	60	1.691	0.1911	1.30154	30	7.3489	0.7	0.15	0.15
2020/2021	Mendel	Start Fallow	206	2	10	60-90cm	90	3.274	0.1314	1.38333	30	14.1324	0.7	0.15	0.15
2020/2021	Mendel	Start Fallow	206	2	10	90-120cm	120	4.655	0.1689	1.37695	30	19.9268	0.7	0.15	0.15
2020/2021	Mendel	Start Fallow	301	3	10	0-10cm	10	1.453	0.5555	1.38664	10	2.78506	0.7	0.15	0.15
2020/2021	Mendel	Start Fallow	301	3	10	10-30cm	30	0.667	0.3561	1.40393	20	2.87273	0.7	0.15	0.15
2020/2021	Mendel	Start Fallow	301	3	10	30-60cm	60	2.013	0.2651	1.30154	30	8.89513	0.7	0.15	0.15
2020/2021	Mendel	Start Fallow	301	3	10	60-90cm	90	1.782	0.2444	1.38333	30	8.40957	0.7	0.15	0.15
2020/2021	Mendel	Start Fallow	301	3	10	90-120cm	120	0.186	0.1787	1.37695	30	1.50652	0.7	0.15	0.15
2020/2021	Mendel	Start Fallow	410	4	10	0-10cm	10	1.826	0.3077	1.38664	10	2.95867	0.7	0.15	0.15
2020/2021	Mendel	Start Fallow	410	4	10	10-30cm	30	1.764	0.1965	1.40393	20	5.50482	0.7	0.15	0.15
2020/2021	Mendel	Start Fallow	410	4	10	30-60cm	60	4.045	0.1803	1.30154	30	16.4982	0.7	0.15	0.15
2020/2021	Mendel	Start Fallow	410	4	10	60-90cm	90	5.039	0.1353	1.38333	30	21.4734	0.7	0.15	0.15
2020/2021	Mendel	Start Fallow	410	4	10	90-120cm	120	2.403	0.1142	1.37695	30	10.3982	0.7	0.15	0.15
2020/2021	Mendel	Cover crop termination	105	1	10	0-10	10	6.58	0.67	1.38664	10	10.0531	0.7	0.15	0.15
2020/2021	Mendel	Cover crop termination	105	1	10	10-30	30	5.67	0.57	1.40393	20	17.5211	0.7	0.15	0.15
2020/2021	Mendel	Cover crop termination	105	1	10	30-60	60	4.15	0.93	1.30154	30	19.8355	0.7	0.15	0.15
2020/2021	Mendel	Cover crop termination	105	1	10	60-90	90	3.41	1.75	1.38333	30	21.414	0.7	0.15	0.15
2020/2021	Mendel	Cover crop termination	105	1	10	90-120	120	4.22	0.96	1.37695	30	21.3978	0.7	0.15	0.15
2020/2021	Mendel	Cover crop termination	206	2	10	0-10	10	9.95	0.51	1.38664	10	14.5042	0.7	0.15	0.15
2020/2021	Mendel	Cover crop termination	206	2	10	10-30	30	4.82	4.46	1.40393	20	26.057	0.7	0.15	0.15
2020/2021	Mendel	Cover crop termination	206	2	10	30-60	60	2.67	2.49	1.30154	30	20.1479	0.7	0.15	0.15
2020/2021	Mendel	Cover crop termination	206	2	10	60-90	90	1.93	0.53	1.38333	30	10.209	0.7	0.15	0.15
2020/2021	Mendel	Cover crop termination	206	2	10	90-120	120	2.5	0.36	1.37695	30	11.8142	0.7	0.15	0.15
2020/2021	Mendel	Cover crop termination	301	3	10	0-10	10	19.73	0.91	1.38664	10	28.6202	0.7	0.15	0.15
2020/2021	Mendel	Cover crop termination	301	3	10	10-30	30	4.59	15.11	1.40393	20	55.3149	0.7	0.15	0.15
2020/2021	Mendel	Cover crop termination	301	3	10	30-60	60	3.24	1.95	1.30154	30	20.265	0.7	0.15	0.15
2020/2021	Mendel	Cover crop termination	301	3	10	60-90	90	2.77	0.71	1.38333	30	14.442	0.7	0.15	0.15
2020/2021	Mendel	Cover crop termination	301	3	10	90-120	120	3.69	0.58	1.37695	30	17.6387	0.7	0.15	0.15
2020/2021	Mendel	Cover crop termination	410	4	10	0-10	10	3.33	0.95	1.38664	10	5.93481	0.7	0.15	0.15
2020/2021	Mendel	Cover crop termination	410	4	10	10-30	30	3.71	11.77	1.40393	20	43.4657	0.7	0.15	0.15
2020/2021	Mendel	Cover crop termination	410	4	10	30-60	60	3.86	3.59	1.30154	30	29.0895	0.7	0.15	0.15
2020/2021	Mendel	Cover crop termination	410	4	10	60-90	90	2.56	1.01	1.38333	30	14.8155	0.7	0.15	0.15
2020/2021	Mendel	Cover crop termination	410	4	10	90-120	120	3.73	0.95	1.37695	30	19.3323	0.7	0.15	0.15
2020/2021	Mendel	Cash crop sowing	105	1	10	0-10cm	10	7.44	1.55	1.38664	10	12.4659	0.7	0.15	0.15
2020/2021	Mendel	Cash crop sowing	105	1	10	10-30cm	30	5.19	11.9	1.40393	20	47.9864	0.7	0.15	0.15
2020/2021	Mendel	Cash crop sowing	105	1	10	30-60cm	60	2.96	10.377	1.30154	30	52.076	0.7	0.15	0.15
2020/2021	Mendel	Cash crop sowing	105	1	10	60-90cm	90	2.93	13.98	1.38333	30	70.1766	0.7	0.15	0.15
2020/2021	Mendel	Cash crop sowing	105	1	10	90-120cm	120	2.14	1.57	1.37695	30	15.3254	0.7	0.15	0.15
2020/2021	Mendel	Cash crop sowing	206	2	10	0-10cm	10	7.73	6.81	1.38664	10	20.1617	0.7	0.15	0.15
2020/2021	Mendel	Cash crop sowing	206	2	10	10-30cm	30	4.73	19.3	1.40393	20	67.473	0.7	0.15	0.15
2020/2021	Mendel	Cash crop sowing	206	2	10	30-60cm	60	2.74	0.47	1.30154	30	12.5339	0.7	0.15	0.15
2020/2021	Mendel	Cash crop sowing	206	2	10	60-90cm	90	4.32	0.54	1.38333	30	20.169	0.7	0.15	0.15
2020/2021	Mendel	Cash crop sowing	206	2	10	90-120cm	120	2.58	1.45	1.37695	30	16.6473	0.7	0.15	0.15
2020/2021	Mendel	Cash crop sowing	301	3	10	0-10cm	10	7.19	49.53	1.38664	10	78.6501	0.7	0.15	0.15
2020/2021	Mendel	Cash crop sowing	301	3	10	10-30cm	30	7.08	9.24	1.40393	20	45.8243	0.7	0.15	0.15
2020/2021	Mendel	Cash crop sowing	301	3	10	30-60cm	60	5.26	1.98	1.30154	30	28.2695	0.7	0.15	0.15
2020/2021	Mendel	Cash crop sowing	301	3	10	60-90cm	90	4.52	5.72	1.38333	30	42.496	0.7	0.15	0.15
2020/2021	Mendel	Cash crop sowing	301	3	10	90-120cm	120	5.61	4.22	1.37695	30	40.6062	0.7	0.15	0.15
2020/2021	Mendel	Cash crop sowing	410	4	10	0-10cm	10	3.74	2.11	1.38664	10	8.11183	0.7	0.15	0.15
2020/2021	Mendel	Cash crop sowing	410	4	10	10-30cm	30	3.04	0.65	1.40393	20	10.361	0.7	0.15	0.15
2020/2021	Mendel	Cash crop sowing	410	4	10	30-60cm	60	2	1.19	1.30154	30	12.4558	0.7	0.15	0.15
2020/2021	Mendel	Cash crop sowing	410	4	10	60-90cm	90	2.1	12.66	1.38333	30	61.254	0.7	0.15	0.15
2020/2021	Mendel	Cash crop sowing	410	4	10	90-120cm	120	2.2	5.68	1.37695	30	32.551	0.7	0.15	0.15
2021/2022	Mendel	Start Fallow	105	1	10	0-10cm	10	10.1613	16.3333	1.32	10	34.9729	0.7	0.15	0.15
2021/2022	Mendel	Start Fallow	105	1	10	10-30cm	30	9.48387	8.55556	1.3	20	46.9025	0.7	0.15	0.15
2021/2022	Mendel	Start Fallow	105	1	10	30-60cm	60	10.3871	4.66667	1.23	30	55.5484	0.7	0.15	0.15
2021/2022	Mendel	Start Fallow	105	1	10	60-90cm	90	4.29032	3.88889	1.27	30	31.1628	0.7	0.15	0.15
2021/2022	Mendel	Start Fallow	105	1	10	90-120cm	120	3.16129	6.22222	1.37	30	38.5662	0.7	0.15	0.15
2021/2022	Mendel	Start Fallow	206	2	10	0-10cm	10	10.1613	16.3333	1.32	10	34.9729	0.7	0.15	0.15
2021/2022	Mendel	Start Fallow	206	2	10	10-30cm	30	9.48387	8.55556	1.3	20	46.9025	0.7	0.15	0.15
2021/2022	Mendel	Start Fallow	206	2	10	30-60cm	60	10.3871	4.66667	1.23	30	55.5484	0.7	0.15	0.15
2021/2022	Mendel	Start Fallow	206	2	10	60-90cm	90	4.29032	3.88889	1.27	30	31.1628	0.7	0.15	0.15
2021/2022	Mendel	Start Fallow	206	2	10	90-120cm	120	3.16129	6.22222	1.37	30	38.5662	0.7	0.15	0.15
2021/2022	Mendel	Start Fallow	301	3	10	0-10cm	10	10.1613	16.3333	1.32	10	34.9729	0.7	0.15	0.15
2021/2022	Mendel	Start Fallow	301	3	10	10-30cm	30	9.48387	8.55556	1.3	20	46.9025	0.7	0.15	0.15
2021/2022	Mendel	Start Fallow	301	3	10	30-60cm	60	10.3871	4.66667	1.23	30	55.5484	0.7	0.15	0.15
2021/2022	Mendel	Start Fallow	301	3	10	60-90cm	90	4.29032	3.88889	1.27	30	31.1628	0.7	0.15	0.15
2021/2022	Mendel	Start Fallow	301	3	10	90-120cm	120	3.16129	6.22222	1.37	30	38.5662	0.7	0.15	0.15
2021/2022	Mendel	Start Fallow	410	4	10	0-10cm	10	10.1613	16.3333	1.32	10	34.9729	0.7	0.15	0.15
2021/2022	Mendel	Start Fallow	410	4	10	10-30cm	30	9.48387	8.55556	1.3	20	46.9025	0.7	0.15	0.15
2021/2022	Mendel	Start Fallow	410	4	10	30-60cm	60	10.3871	4.66667	1.23	30	55.5484	0.7	0.15	0.15
2021/2022	Mendel	Start Fallow	410	4	10	60-90cm	90	4.29032	3.88889	1.27	30	31.1628	0.7	0.15	0.15
2021/2022	Mendel	Start Fallow	410	4	10	90-120cm	120	3.16129	6.22222	1.37	30	38.5662	0.7	0.15	0.15
2021/2022	Mendel	Cover crop termination	105	1	10	0-10	10	1.33778	0.0302806	1.32	10	1.80584	0.7	0.15	0.15
2021/2022	Mendel	Cover crop termination	105	1	10	10-30	30	1.61778	0.213568	1.3	20	4.7615	0.7	0.15	0.15
2021/2022	Mendel	Cover crop termination	105	1	10	30-60	60	6.9229	1.25026	1.23	30	30.159	0.7	0.15	0.15
2021/2022	Mendel	Cover crop termination	105	1	10	60-90	90	8.53852	2.20143	1.27	30	40.9192	0.7	0.15	0.15
2021/2022	Mendel	Cover crop termination	105	1	10	90-120	120	8.99627	1.70776	1.37	30	43.9936	0.7	0.15	0.15
2021/2022	Mendel	Cover crop termination	206	2	10	0-10	10	0.846222	0.427677	1.32	10	1.68155	0.7	0.15	0.15
2021/2022	Mendel	Cover crop termination	206	2	10	10-30	30	3.01	0.103961	1.3	20	8.0963	0.7	0.15	0.15
2021/2022	Mendel	Cover crop termination	206	2	10	30-60	60	6.04368	1.03198	1.23	30	26.1092	0.7	0.15	0.15
2021/2022	Mendel	Cover crop termination	206	2	10	60-90	90	5.58593	1.35794	1.27	30	26.4561	0.7	0.15	0.15
2021/2022	Mendel	Cover crop termination	206	2	10	90-120	120	6.88281	1.60062	1.37	30	34.8669	0.7	0.15	0.15
2021/2022	Mendel	Cover crop termination	301	3	10	0-10	10	1.27556	0.222465	1.32	10	1.97739	0.7	0.15	0.15
2021/2022	Mendel	Cover crop termination	301	3	10	10-30	30	2.968	0.081629	1.3	20	7.92904	0.7	0.15	0.15
2021/2022	Mendel	Cover crop termination	301	3	10	30-60	60	9.69235	1.17526	1.23	30	40.1015	0.7	0.15	0.15
2021/2022	Mendel	Cover crop termination	301	3	10	60-90	90	6.98633	1.88586	1.27	30	33.803	0.7	0.15	0.15
2021/2022	Mendel	Cover crop termination	301	3	10	90-120	120	6.23599	1.01286	1.37	30	29.7928	0.7	0.15	0.15
2021/2022	Mendel	Cover crop termination	410	4	10	0-10	10	1.39378	0.0760065	1.32	10	1.94012	0.7	0.15	0.15
2021/2022	Mendel	Cover crop termination	410	4	10	10-30	30	0.835333	0.185884	1.3	20	2.65516	0.7	0.15	0.15
2021/2022	Mendel	Cover crop termination	410	4	10	30-60	60	3.17469	1.55669	1.23	30	17.4588	0.7	0.15	0.15
2021/2022	Mendel	Cover crop termination	410	4	10	60-90	90	4.93917	3.14908	1.27	30	30.8162	0.7	0.15	0.15
2021/2022	Mendel	Cover crop termination	410	4	10	90-120	120	4.69058	1.93548	1.37	30	27.2331	0.7	0.15	0.15
2021/2022	Mendel	Cash crop sowing	105	1	10	0-10cm	10	5.63111	9.04755	1.32	10	19.3758	0.7	0.15	0.15
2021/2022	Mendel	Cash crop sowing	105	1	10	10-30cm	30	7.12833	1.83958	1.3	20	23.3166	0.7	0.15	0.15
2021/2022	Mendel	Cash crop sowing	105	1	10	30-60cm	60	11.1214	3.19069	1.23	30	52.8118	0.7	0.15	0.15
2021/2022	Mendel	Cash crop sowing	105	1	10	60-90cm	90	9.87778	4.24667	1.27	30	53.8142	0.7	0.15	0.15
2021/2022	Mendel	Cash crop sowing	105	1	10	90-120cm	120	10.5327	4.29023	1.37	30	60.9221	0.7	0.15	0.15
2021/2022	Mendel	Cash crop sowing	206	2	10	0-10cm	10	8.23511	8.86247	1.32	10	22.5688	0.7	0.15	0.15
2021/2022	Mendel	Cash crop sowing	206	2	10	10-30cm	30	10.752	5.43451	1.3	20	42.0849	0.7	0.15	0.15
2021/2022	Mendel	Cash crop sowing	206	2	10	30-60cm	60	7.84622	5.82664	1.23	30	50.4529	0.7	0.15	0.15
2021/2022	Mendel	Cash crop sowing	206	2	10	60-90cm	90	10.0403	6.5016	1.27	30	63.0248	0.7	0.15	0.15
2021/2022	Mendel	Cash crop sowing	206	2	10	90-120cm	120	5.00578	1.68341	1.37	30	27.4926	0.7	0.15	0.15
2021/2022	Mendel	Cash crop sowing	301	3	10	0-10cm	10	8.35178	15.0563	1.32	10	30.8987	0.7	0.15	0.15
2021/2022	Mendel	Cash crop sowing	301	3	10	10-30cm	30	7.497	3.76069	1.3	20	29.27	0.7	0.15	0.15
2021/2022	Mendel	Cash crop sowing	301	3	10	30-60cm	60	9.89489	4.50884	1.23	30	53.1497	0.7	0.15	0.15
2021/2022	Mendel	Cash crop sowing	301	3	10	60-90cm	90	4.746	4.07082	1.27	30	33.5921	0.7	0.15	0.15
2021/2022	Mendel	Cash crop sowing	301	3	10	90-120cm	120	7.889	3.16077	1.37	30	45.4146	0.7	0.15	0.15
2021/2022	Mendel	Cash crop sowing	410	4	10	0-10cm	10	6.64767	8.38539	1.32	10	19.8436	0.7	0.15	0.15
2021/2022	Mendel	Cash crop sowing	410	4	10	10-30cm	30	6.853	3.13092	1.3	20	25.9582	0.7	0.15	0.15
2021/2022	Mendel	Cash crop sowing	410	4	10	30-60cm	60	6.18333	5.71911	1.23	30	43.92	0.7	0.15	0.15
2021/2022	Mendel	Cash crop sowing	410	4	10	60-90cm	90	5.38611	5.65166	1.27	30	42.0539	0.7	0.15	0.15
2021/2022	Mendel	Cash crop sowing	410	4	10	90-120cm	120	7.10344	4.48542	1.37	30	47.6302	0.7	0.15	0.15
2020/2021	Mendel	Start Fallow	101	1	11	0-10cm	10	1.035	0.6438	1.38664	10	2.32789	0.15	0.7	0.15
2020/2021	Mendel	Start Fallow	101	1	11	10-30cm	30	0.176	0.441	1.40393	20	1.73245	0.15	0.7	0.15
2020/2021	Mendel	Start Fallow	101	1	11	30-60cm	60	0.042	0.1897	1.30154	30	0.904702	0.15	0.7	0.15
2020/2021	Mendel	Start Fallow	101	1	11	60-90cm	90	0.037	0.2083	1.38333	30	1.018	0.15	0.7	0.15
2020/2021	Mendel	Start Fallow	101	1	11	90-120cm	120	0.822	0.3293	1.37695	30	4.75584	0.15	0.7	0.15
2020/2021	Mendel	Start Fallow	211	2	11	0-10cm	10	1.213	0.3218	1.38664	10	2.12821	0.15	0.7	0.15
2020/2021	Mendel	Start Fallow	211	2	11	10-30cm	30	0.809	0.3506	1.40393	20	3.256	0.15	0.7	0.15
2020/2021	Mendel	Start Fallow	211	2	11	30-60cm	60	2.987	0.1534	1.30154	30	12.2621	0.15	0.7	0.15
2020/2021	Mendel	Start Fallow	211	2	11	60-90cm	90	4.694	0.2978	1.38333	30	20.716	0.15	0.7	0.15
2020/2021	Mendel	Start Fallow	211	2	11	90-120cm	120	2.311	0.1821	1.37695	30	10.2986	0.15	0.7	0.15
2020/2021	Mendel	Start Fallow	303	3	11	0-10cm	10	0.605	0.092	1.38664	10	0.966486	0.15	0.7	0.15
2020/2021	Mendel	Start Fallow	303	3	11	10-30cm	30	1.648	0.1899	1.40393	20	5.16057	0.15	0.7	0.15
2020/2021	Mendel	Start Fallow	303	3	11	30-60cm	60	2.443	0.1487	1.30154	30	10.1196	0.15	0.7	0.15
2020/2021	Mendel	Start Fallow	303	3	11	60-90cm	90	2.228	0.1474	1.38333	30	9.85792	0.15	0.7	0.15
2020/2021	Mendel	Start Fallow	303	3	11	90-120cm	120	0.968	0.141	1.37695	30	4.5811	0.15	0.7	0.15
2020/2021	Mendel	Start Fallow	412	4	11	0-10cm	10	2.605	0.6303	1.38664	10	4.48619	0.15	0.7	0.15
2020/2021	Mendel	Start Fallow	412	4	11	10-30cm	30	3.67	0.2305	1.40393	20	10.9521	0.15	0.7	0.15
2020/2021	Mendel	Start Fallow	412	4	11	30-60cm	60	1.647	0.2062	1.30154	30	7.23606	0.15	0.7	0.15
2020/2021	Mendel	Start Fallow	412	4	11	60-90cm	90	2.015	0.1891	1.38333	30	9.14702	0.15	0.7	0.15
2020/2021	Mendel	Start Fallow	412	4	11	90-120cm	120	1.432	0.2083	1.37695	30	6.77582	0.15	0.7	0.15
2020/2021	Mendel	Cover crop termination	101	1	11	0-10	10	3.93	0.29	1.38664	10	5.85161	0.15	0.7	0.15
2020/2021	Mendel	Cover crop termination	101	1	11	10-30	30	4.55	0.17	1.40393	20	13.2531	0.15	0.7	0.15
2020/2021	Mendel	Cover crop termination	101	1	11	30-60	60	5.45	0.14	1.30154	30	21.8269	0.15	0.7	0.15
2020/2021	Mendel	Cover crop termination	101	1	11	60-90	90	2.87	1.06	1.38333	30	16.3095	0.15	0.7	0.15
2020/2021	Mendel	Cover crop termination	101	1	11	90-120	120	3.91	1.55	1.37695	30	22.5544	0.15	0.7	0.15
2020/2021	Mendel	Cover crop termination	211	2	11	0-10	10	7.38	0.44	1.38664	10	10.8435	0.15	0.7	0.15
2020/2021	Mendel	Cover crop termination	211	2	11	10-30	30	6.08	1.58	1.40393	20	21.5082	0.15	0.7	0.15
2020/2021	Mendel	Cover crop termination	211	2	11	30-60	60	2.45	1.65	1.30154	30	16.009	0.15	0.7	0.15
2020/2021	Mendel	Cover crop termination	211	2	11	60-90	90	2.93	0.8	1.38333	30	15.4795	0.15	0.7	0.15
2020/2021	Mendel	Cover crop termination	211	2	11	90-120	120	2.33	0.66	1.37695	30	12.3512	0.15	0.7	0.15
2020/2021	Mendel	Cover crop termination	303	3	11	0-10	10	12.4	2.34	1.38664	10	20.439	0.15	0.7	0.15
2020/2021	Mendel	Cover crop termination	303	3	11	10-30	30	7.76	1.735	1.40393	20	26.6607	0.15	0.7	0.15
2020/2021	Mendel	Cover crop termination	303	3	11	30-60	60	2.07	1.64	1.30154	30	14.4862	0.15	0.7	0.15
2020/2021	Mendel	Cover crop termination	303	3	11	60-90	90	3.99	0.93	1.38333	30	20.418	0.15	0.7	0.15
2020/2021	Mendel	Cover crop termination	303	3	11	90-120	120	2.59	0.83	1.37695	30	14.1275	0.15	0.7	0.15
2020/2021	Mendel	Cover crop termination	412	4	11	0-10	10	5.65	0.53	1.38664	10	8.56942	0.15	0.7	0.15
2020/2021	Mendel	Cover crop termination	412	4	11	10-30	30	6.9	0.56	1.40393	20	20.9467	0.15	0.7	0.15
2020/2021	Mendel	Cover crop termination	412	4	11	30-60	60	2.66	3.77	1.30154	30	25.1068	0.15	0.7	0.15
2020/2021	Mendel	Cover crop termination	412	4	11	60-90	90	2.52	0.82	1.38333	30	13.861	0.15	0.7	0.15
2020/2021	Mendel	Cover crop termination	412	4	11	90-120	120	2.9	0.77	1.37695	30	15.1602	0.15	0.7	0.15
2020/2021	Mendel	Cash crop sowing	101	1	11	0-10cm	10	3.77	0.65	1.38664	10	6.12894	0.15	0.7	0.15
2020/2021	Mendel	Cash crop sowing	101	1	11	10-30cm	30	3.32	3.56	1.40393	20	19.3181	0.15	0.7	0.15
2020/2021	Mendel	Cash crop sowing	101	1	11	30-60cm	60	3.15	17.89	1.30154	30	82.1534	0.15	0.7	0.15
2020/2021	Mendel	Cash crop sowing	101	1	11	60-90cm	90	2.2	3.46	1.38333	30	23.489	0.15	0.7	0.15
2020/2021	Mendel	Cash crop sowing	101	1	11	90-120cm	120	2.44	1.18	1.37695	30	14.9536	0.15	0.7	0.15
2020/2021	Mendel	Cash crop sowing	211	2	11	0-10cm	10	10.7	7.38	1.38664	10	25.0704	0.15	0.7	0.15
2020/2021	Mendel	Cash crop sowing	211	2	11	10-30cm	30	6.46	2.26	1.40393	20	24.4846	0.15	0.7	0.15
2020/2021	Mendel	Cash crop sowing	211	2	11	30-60cm	60	4.36	2.12	1.30154	30	25.302	0.15	0.7	0.15
2020/2021	Mendel	Cash crop sowing	211	2	11	60-90cm	90	3.34	1.52	1.38333	30	20.169	0.15	0.7	0.15
2020/2021	Mendel	Cash crop sowing	211	2	11	90-120cm	120	7.18	4.5	1.37695	30	48.2482	0.15	0.7	0.15
2020/2021	Mendel	Cash crop sowing	303	3	11	0-10cm	10	6.98	22.1	1.38664	10	40.3234	0.15	0.7	0.15
2020/2021	Mendel	Cash crop sowing	303	3	11	10-30cm	30	4.19	3.12	1.40393	20	20.5255	0.15	0.7	0.15
2020/2021	Mendel	Cash crop sowing	303	3	11	30-60cm	60	4.53	1.45	1.30154	30	23.3497	0.15	0.7	0.15
2020/2021	Mendel	Cash crop sowing	303	3	11	60-90cm	90	3.17	1.33	1.38333	30	18.675	0.15	0.7	0.15
2020/2021	Mendel	Cash crop sowing	303	3	11	90-120cm	120	2.49	1.51	1.37695	30	16.5234	0.15	0.7	0.15
2020/2021	Mendel	Cash crop sowing	412	4	11	0-10cm	10	10.31	3.13	1.38664	10	18.6364	0.15	0.7	0.15
2020/2021	Mendel	Cash crop sowing	412	4	11	10-30cm	30	4.27	2.43	1.40393	20	18.8127	0.15	0.7	0.15
2020/2021	Mendel	Cash crop sowing	412	4	11	30-60cm	60	2.82	11.77	1.30154	30	56.9685	0.15	0.7	0.15
2020/2021	Mendel	Cash crop sowing	412	4	11	60-90cm	90	2.34	3.496	1.38333	30	24.2194	0.15	0.7	0.15
2020/2021	Mendel	Cash crop sowing	412	4	11	90-120cm	120	2.3	9.16	1.37695	30	47.3394	0.15	0.7	0.15
2021/2022	Mendel	Start Fallow	101	1	11	0-10cm	10	10.1613	16.3333	1.32	10	34.9729	0.15	0.7	0.15
2021/2022	Mendel	Start Fallow	101	1	11	10-30cm	30	9.48387	8.55556	1.3	20	46.9025	0.15	0.7	0.15
2021/2022	Mendel	Start Fallow	101	1	11	30-60cm	60	10.3871	4.66667	1.23	30	55.5484	0.15	0.7	0.15
2021/2022	Mendel	Start Fallow	101	1	11	60-90cm	90	4.29032	3.88889	1.27	30	31.1628	0.15	0.7	0.15
2021/2022	Mendel	Start Fallow	101	1	11	90-120cm	120	3.16129	6.22222	1.37	30	38.5662	0.15	0.7	0.15
2021/2022	Mendel	Start Fallow	211	2	11	0-10cm	10	10.1613	16.3333	1.32	10	34.9729	0.15	0.7	0.15
2021/2022	Mendel	Start Fallow	211	2	11	10-30cm	30	9.48387	8.55556	1.3	20	46.9025	0.15	0.7	0.15
2021/2022	Mendel	Start Fallow	211	2	11	30-60cm	60	10.3871	4.66667	1.23	30	55.5484	0.15	0.7	0.15
2021/2022	Mendel	Start Fallow	211	2	11	60-90cm	90	4.29032	3.88889	1.27	30	31.1628	0.15	0.7	0.15
2021/2022	Mendel	Start Fallow	211	2	11	90-120cm	120	3.16129	6.22222	1.37	30	38.5662	0.15	0.7	0.15
2021/2022	Mendel	Start Fallow	303	3	11	0-10cm	10	10.1613	16.3333	1.32	10	34.9729	0.15	0.7	0.15
2021/2022	Mendel	Start Fallow	303	3	11	10-30cm	30	9.48387	8.55556	1.3	20	46.9025	0.15	0.7	0.15
2021/2022	Mendel	Start Fallow	303	3	11	30-60cm	60	10.3871	4.66667	1.23	30	55.5484	0.15	0.7	0.15
2021/2022	Mendel	Start Fallow	303	3	11	60-90cm	90	4.29032	3.88889	1.27	30	31.1628	0.15	0.7	0.15
2021/2022	Mendel	Start Fallow	303	3	11	90-120cm	120	3.16129	6.22222	1.37	30	38.5662	0.15	0.7	0.15
2021/2022	Mendel	Start Fallow	412	4	11	0-10cm	10	10.1613	16.3333	1.32	10	34.9729	0.15	0.7	0.15
2021/2022	Mendel	Start Fallow	412	4	11	10-30cm	30	9.48387	8.55556	1.3	20	46.9025	0.15	0.7	0.15
2021/2022	Mendel	Start Fallow	412	4	11	30-60cm	60	10.3871	4.66667	1.23	30	55.5484	0.15	0.7	0.15
2021/2022	Mendel	Start Fallow	412	4	11	60-90cm	90	4.29032	3.88889	1.27	30	31.1628	0.15	0.7	0.15
2021/2022	Mendel	Start Fallow	412	4	11	90-120cm	120	3.16129	6.22222	1.37	30	38.5662	0.15	0.7	0.15
2021/2022	Mendel	Cover crop termination	101	1	11	0-10	10	2.55267	0.0683065	1.32	10	3.45968	0.15	0.7	0.15
2021/2022	Mendel	Cover crop termination	101	1	11	10-30	30	1.55244	0.145668	1.3	20	4.41509	0.15	0.7	0.15
2021/2022	Mendel	Cover crop termination	101	1	11	30-60	60	5.87209	0.552724	1.23	30	23.7076	0.15	0.7	0.15
2021/2022	Mendel	Cover crop termination	101	1	11	60-90	90	7.62086	0.585176	1.27	30	31.265	0.15	0.7	0.15
2021/2022	Mendel	Cover crop termination	101	1	11	90-120	120	8.04703	0.436881	1.37	30	34.8689	0.15	0.7	0.15
2021/2022	Mendel	Cover crop termination	211	2	11	0-10	10	2.89956	0.0928968	1.32	10	3.95004	0.15	0.7	0.15
2021/2022	Mendel	Cover crop termination	211	2	11	10-30	30	2.63978	0.248365	1.3	20	7.50917	0.15	0.7	0.15
2021/2022	Mendel	Cover crop termination	211	2	11	30-60	60	6.79641	1.56411	1.23	30	30.8503	0.15	0.7	0.15
2021/2022	Mendel	Cover crop termination	211	2	11	60-90	90	7.28239	1.53108	1.27	30	33.5793	0.15	0.7	0.15
2021/2022	Mendel	Cover crop termination	211	2	11	90-120	120	5.61086	1.31198	1.37	30	28.4529	0.15	0.7	0.15
2021/2022	Mendel	Cover crop termination	303	3	11	0-10	10	1.12311	1.00563	1.32	10	2.80994	0.15	0.7	0.15
2021/2022	Mendel	Cover crop termination	303	3	11	10-30	30	1.08578	2.3749	1.3	20	8.99775	0.15	0.7	0.15
2021/2022	Mendel	Cover crop termination	303	3	11	30-60	60	9.29142	2.39583	1.23	30	43.1259	0.15	0.7	0.15
2021/2022	Mendel	Cover crop termination	303	3	11	60-90	90	7.05801	0.922071	1.27	30	30.4041	0.15	0.7	0.15
2021/2022	Mendel	Cover crop termination	303	3	11	90-120	120	5.08344	0.990222	1.37	30	24.9628	0.15	0.7	0.15
2021/2022	Mendel	Cover crop termination	412	4	11	0-10	10	0.838444	0.1526	1.32	10	1.30818	0.15	0.7	0.15
2021/2022	Mendel	Cover crop termination	412	4	11	10-30	30	0.552222	0.209977	1.3	20	1.98172	0.15	0.7	0.15
2021/2022	Mendel	Cover crop termination	412	4	11	30-60	60	6.08548	0.756278	1.23	30	25.2461	0.15	0.7	0.15
2021/2022	Mendel	Cover crop termination	412	4	11	60-90	90	8.78435	2.30031	1.27	30	42.2326	0.15	0.7	0.15
2021/2022	Mendel	Cover crop termination	412	4	11	90-120	120	7.5011	0.611692	1.37	30	33.3436	0.15	0.7	0.15
2021/2022	Mendel	Cash crop sowing	101	1	11	0-10cm	10	7.19911	4.37075	1.32	10	15.2722	0.15	0.7	0.15
2021/2022	Mendel	Cash crop sowing	101	1	11	10-30cm	30	9.55111	1.79986	1.3	20	29.5125	0.15	0.7	0.15
2021/2022	Mendel	Cash crop sowing	101	1	11	30-60cm	60	7.41767	0.860074	1.23	30	30.5449	0.15	0.7	0.15
2021/2022	Mendel	Cash crop sowing	101	1	11	60-90cm	90	7.84078	0.860074	1.27	30	33.1502	0.15	0.7	0.15
2021/2022	Mendel	Cash crop sowing	101	1	11	90-120cm	120	8.10989	1.21967	1.37	30	38.3445	0.15	0.7	0.15
2021/2022	Mendel	Cash crop sowing	211	2	11	0-10cm	10	2.12567	2.3471	1.32	10	5.90405	0.15	0.7	0.15
2021/2022	Mendel	Cash crop sowing	211	2	11	10-30cm	30	3.78389	2.4171	1.3	20	16.1226	0.15	0.7	0.15
2021/2022	Mendel	Cash crop sowing	211	2	11	30-60cm	60	6.741	2.70062	1.23	30	34.8396	0.15	0.7	0.15
2021/2022	Mendel	Cash crop sowing	211	2	11	60-90cm	90	7.79178	4.09139	1.27	30	45.2749	0.15	0.7	0.15
2021/2022	Mendel	Cash crop sowing	211	2	11	90-120cm	120	5.65289	1.79184	1.37	30	30.5978	0.15	0.7	0.15
2021/2022	Mendel	Cash crop sowing	303	3	11	0-10cm	10	10.0466	6.85025	1.32	10	22.3038	0.15	0.7	0.15
2021/2022	Mendel	Cash crop sowing	303	3	11	10-30cm	30	7.67122	2.2206	1.3	20	25.7187	0.15	0.7	0.15
2021/2022	Mendel	Cash crop sowing	303	3	11	30-60cm	60	8.764	3.05234	1.23	30	43.6023	0.15	0.7	0.15
2021/2022	Mendel	Cash crop sowing	303	3	11	60-90cm	90	9.58067	3.66601	1.27	30	50.4698	0.15	0.7	0.15
2021/2022	Mendel	Cash crop sowing	303	3	11	90-120cm	120	8.57422	2.43591	1.37	30	45.2516	0.15	0.7	0.15
2021/2022	Mendel	Cash crop sowing	412	4	11	0-10cm	10	3.68278	3.68092	1.32	10	9.72008	0.15	0.7	0.15
2021/2022	Mendel	Cash crop sowing	412	4	11	10-30cm	30	4.39833	2.93582	1.3	20	19.0688	0.15	0.7	0.15
2021/2022	Mendel	Cash crop sowing	412	4	11	30-60cm	60	6.19189	3.60005	1.23	30	36.1323	0.15	0.7	0.15
2021/2022	Mendel	Cash crop sowing	412	4	11	60-90cm	90	6.39878	4.43053	1.27	30	41.2596	0.15	0.7	0.15
2021/2022	Mendel	Cash crop sowing	412	4	11	90-120cm	120	2.3	9.16	1.37695	30	30	0.15	0.7	0.15
2020/2021	Mendel	Start Fallow	111	1	12	0-10cm	10	1.438	0.6469	1.38664	10	2.891	0.15	0.15	0.7
2020/2021	Mendel	Start Fallow	111	1	12	10-30cm	30	4.889	0.2656	1.40393	20	14.4734	0.15	0.15	0.7
2020/2021	Mendel	Start Fallow	111	1	12	30-60cm	60	5.474	0.1997	1.30154	30	22.1537	0.15	0.15	0.7
2020/2021	Mendel	Start Fallow	111	1	12	60-90cm	90	3.362	0.1859	1.38333	30	14.7238	0.15	0.15	0.7
2020/2021	Mendel	Start Fallow	111	1	12	90-120cm	120	1.397	0.1949	1.37695	30	6.57588	0.15	0.15	0.7
2020/2021	Mendel	Start Fallow	207	2	12	0-10cm	10	7.398	0.2472	1.38664	10	10.6011	0.15	0.15	0.7
2020/2021	Mendel	Start Fallow	207	2	12	10-30cm	30	5.825	0.2622	1.40393	20	17.092	0.15	0.15	0.7
2020/2021	Mendel	Start Fallow	207	2	12	30-60cm	60	2.442	0.2548	1.30154	30	10.53	0.15	0.15	0.7
2020/2021	Mendel	Start Fallow	207	2	12	60-90cm	90	0.536	0.1743	1.38333	30	2.94775	0.15	0.15	0.7
2020/2021	Mendel	Start Fallow	207	2	12	90-120cm	120	0.805	0.1876	1.37695	30	4.10027	0.15	0.15	0.7
2020/2021	Mendel	Start Fallow	312	3	12	0-10cm	10	2.973	0.3829	1.38664	10	4.65342	0.15	0.15	0.7
2020/2021	Mendel	Start Fallow	312	3	12	10-30cm	30	1.902	0.2077	1.40393	20	5.92375	0.15	0.15	0.7
2020/2021	Mendel	Start Fallow	312	3	12	30-60cm	60	2.047	0.14	1.30154	30	8.53942	0.15	0.15	0.7
2020/2021	Mendel	Start Fallow	312	3	12	60-90cm	90	3.895	0.1679	1.38333	30	16.861	0.15	0.15	0.7
2020/2021	Mendel	Start Fallow	312	3	12	90-120cm	120	1.373	0.1545	1.37695	30	6.30986	0.15	0.15	0.7
2020/2021	Mendel	Start Fallow	409	4	12	0-10cm	10	2.799	0.2905	1.38664	10	4.28402	0.15	0.15	0.7
2020/2021	Mendel	Start Fallow	409	4	12	10-30cm	30	2.887	0.1412	1.40393	20	8.50278	0.15	0.15	0.7
2020/2021	Mendel	Start Fallow	409	4	12	30-60cm	60	3.062	0.1128	1.30154	30	12.3964	0.15	0.15	0.7
2020/2021	Mendel	Start Fallow	409	4	12	60-90cm	90	5.318	0.1086	1.38333	30	22.5204	0.15	0.15	0.7
2020/2021	Mendel	Start Fallow	409	4	12	90-120cm	120	2.789	0.1185	1.37695	30	12.0104	0.15	0.15	0.7
2020/2021	Mendel	Cover crop termination	111	1	12	0-10	10	8.07	0.66	1.38664	10	12.1053	0.15	0.15	0.7
2020/2021	Mendel	Cover crop termination	111	1	12	10-30	30	4.32	2.56	1.40393	20	19.3181	0.15	0.15	0.7
2020/2021	Mendel	Cover crop termination	111	1	12	30-60	60	4.26	9.98	1.30154	30	55.6019	0.15	0.15	0.7
2020/2021	Mendel	Cover crop termination	111	1	12	60-90	90	2.96	6.92	1.38333	30	41.002	0.15	0.15	0.7
2020/2021	Mendel	Cover crop termination	111	1	12	90-120	120	2.19	0.91	1.37695	30	12.8056	0.15	0.15	0.7
2020/2021	Mendel	Cover crop termination	207	2	12	0-10	10	11.39	0.39	1.38664	10	16.3346	0.15	0.15	0.7
2020/2021	Mendel	Cover crop termination	207	2	12	10-30	30	7.68	0.14	1.40393	20	21.9575	0.15	0.15	0.7
2020/2021	Mendel	Cover crop termination	207	2	12	30-60	60	2.36	0.63	1.30154	30	11.6748	0.15	0.15	0.7
2020/2021	Mendel	Cover crop termination	207	2	12	60-90	90	2.29	0.84	1.38333	30	12.9895	0.15	0.15	0.7
2020/2021	Mendel	Cover crop termination	207	2	12	90-120	120	2.63	0.39	1.37695	30	12.4751	0.15	0.15	0.7
2020/2021	Mendel	Cover crop termination	312	3	12	0-10	10	14.32	0.7	1.38664	10	20.8273	0.15	0.15	0.7
2020/2021	Mendel	Cover crop termination	312	3	12	10-30	30	5.41	1.8	1.40393	20	20.2447	0.15	0.15	0.7
2020/2021	Mendel	Cover crop termination	312	3	12	30-60	60	3.34	2.04	1.30154	30	21.0069	0.15	0.15	0.7
2020/2021	Mendel	Cover crop termination	312	3	12	60-90	90	3.67	1.09	1.38333	30	19.754	0.15	0.15	0.7
2020/2021	Mendel	Cover crop termination	312	3	12	90-120	120	4.67	0.6	1.37695	30	21.7695	0.15	0.15	0.7
2020/2021	Mendel	Cover crop termination	409	4	12	0-10	10	3.47	0.74	1.38664	10	5.83774	0.15	0.15	0.7
2020/2021	Mendel	Cover crop termination	409	4	12	10-30	30	4.2	0.7	1.40393	20	13.7585	0.15	0.15	0.7
2020/2021	Mendel	Cover crop termination	409	4	12	30-60	60	2.45	0.86	1.30154	30	12.9243	0.15	0.15	0.7
2020/2021	Mendel	Cover crop termination	409	4	12	60-90	90	2.88	1.34	1.38333	30	17.513	0.15	0.15	0.7
2020/2021	Mendel	Cover crop termination	409	4	12	90-120	120	2.91	0.95	1.37695	30	15.945	0.15	0.15	0.7
2020/2021	Mendel	Cash crop sowing	111	1	12	0-10cm	10	5.06	1.16	1.38664	10	8.62488	0.15	0.15	0.7
2020/2021	Mendel	Cash crop sowing	111	1	12	10-30cm	30	3.94	10.3	1.40393	20	39.984	0.15	0.15	0.7
2020/2021	Mendel	Cash crop sowing	111	1	12	30-60cm	60	3.09	8.803	1.30154	30	46.4377	0.15	0.15	0.7
2020/2021	Mendel	Cash crop sowing	111	1	12	60-90cm	90	2.45	12.96	1.38333	30	63.9516	0.15	0.15	0.7
2020/2021	Mendel	Cash crop sowing	111	1	12	90-120cm	120	2.17	3.66	1.37695	30	24.0828	0.15	0.15	0.7
2020/2021	Mendel	Cash crop sowing	207	2	12	0-10cm	10	4.7	62.52	1.38664	10	93.2098	0.15	0.15	0.7
2020/2021	Mendel	Cash crop sowing	207	2	12	10-30cm	30	3.94	10.3	1.40393	20	39.984	0.15	0.15	0.7
2020/2021	Mendel	Cash crop sowing	207	2	12	30-60cm	60	5.5	1.61	1.30154	30	27.7619	0.15	0.15	0.7
2020/2021	Mendel	Cash crop sowing	207	2	12	60-90cm	90	5.42	10.9	1.38333	30	67.7281	0.15	0.15	0.7
2020/2021	Mendel	Cash crop sowing	207	2	12	90-120cm	120	6.07	3.856	1.37695	30	41.0027	0.15	0.15	0.7
2020/2021	Mendel	Cash crop sowing	312	3	12	0-10cm	10	9.09	0.21	1.38664	10	12.8957	0.15	0.15	0.7
2020/2021	Mendel	Cash crop sowing	312	3	12	10-30cm	30	5.85	8.5	1.40393	20	40.2929	0.15	0.15	0.7
2020/2021	Mendel	Cash crop sowing	312	3	12	30-60cm	60	2.49	2.71	1.30154	30	20.3041	0.15	0.15	0.7
2020/2021	Mendel	Cash crop sowing	312	3	12	60-90cm	90	3.15	1.58	1.38333	30	19.6295	0.15	0.15	0.7
2020/2021	Mendel	Cash crop sowing	312	3	12	90-120cm	120	2.93	0.51	1.37695	30	14.2101	0.15	0.15	0.7
2020/2021	Mendel	Cash crop sowing	409	4	12	0-10cm	10	2.22	2.37	1.38664	10	6.36467	0.15	0.15	0.7
2020/2021	Mendel	Cash crop sowing	409	4	12	10-30cm	30	3.4	0.78	1.40393	20	11.7369	0.15	0.15	0.7
2020/2021	Mendel	Cash crop sowing	409	4	12	30-60cm	60	2.14	4.42	1.30154	30	25.6144	0.15	0.15	0.7
2020/2021	Mendel	Cash crop sowing	409	4	12	60-90cm	90	1.56	1.95	1.38333	30	14.5665	0.15	0.15	0.7
2020/2021	Mendel	Cash crop sowing	409	4	12	90-120cm	120	1.84	4.26	1.37695	30	25.1981	0.15	0.15	0.7
2021/2022	Mendel	Start Fallow	111	1	12	0-10cm	10	10.1613	16.3333	1.32	10	34.9729	0.15	0.15	0.7
2021/2022	Mendel	Start Fallow	111	1	12	10-30cm	30	9.48387	8.55556	1.3	20	46.9025	0.15	0.15	0.7
2021/2022	Mendel	Start Fallow	111	1	12	30-60cm	60	10.3871	4.66667	1.23	30	55.5484	0.15	0.15	0.7
2021/2022	Mendel	Start Fallow	111	1	12	60-90cm	90	4.29032	3.88889	1.27	30	31.1628	0.15	0.15	0.7
2021/2022	Mendel	Start Fallow	111	1	12	90-120cm	120	3.16129	6.22222	1.37	30	38.5662	0.15	0.15	0.7
2021/2022	Mendel	Start Fallow	207	2	12	0-10cm	10	10.1613	16.3333	1.32	10	34.9729	0.15	0.15	0.7
2021/2022	Mendel	Start Fallow	207	2	12	10-30cm	30	9.48387	8.55556	1.3	20	46.9025	0.15	0.15	0.7
2021/2022	Mendel	Start Fallow	207	2	12	30-60cm	60	10.3871	4.66667	1.23	30	55.5484	0.15	0.15	0.7
2021/2022	Mendel	Start Fallow	207	2	12	60-90cm	90	4.29032	3.88889	1.27	30	31.1628	0.15	0.15	0.7
2021/2022	Mendel	Start Fallow	207	2	12	90-120cm	120	3.16129	6.22222	1.37	30	38.5662	0.15	0.15	0.7
2021/2022	Mendel	Start Fallow	312	3	12	0-10cm	10	10.1613	16.3333	1.32	10	34.9729	0.15	0.15	0.7
2021/2022	Mendel	Start Fallow	312	3	12	10-30cm	30	9.48387	8.55556	1.3	20	46.9025	0.15	0.15	0.7
2021/2022	Mendel	Start Fallow	312	3	12	30-60cm	60	10.3871	4.66667	1.23	30	55.5484	0.15	0.15	0.7
2021/2022	Mendel	Start Fallow	312	3	12	60-90cm	90	4.29032	3.88889	1.27	30	31.1628	0.15	0.15	0.7
2021/2022	Mendel	Start Fallow	312	3	12	90-120cm	120	3.16129	6.22222	1.37	30	38.5662	0.15	0.15	0.7
2021/2022	Mendel	Start Fallow	409	4	12	0-10cm	10	10.1613	16.3333	1.32	10	34.9729	0.15	0.15	0.7
2021/2022	Mendel	Start Fallow	409	4	12	10-30cm	30	9.48387	8.55556	1.3	20	46.9025	0.15	0.15	0.7
2021/2022	Mendel	Start Fallow	409	4	12	30-60cm	60	10.3871	4.66667	1.23	30	55.5484	0.15	0.15	0.7
2021/2022	Mendel	Start Fallow	409	4	12	60-90cm	90	4.29032	3.88889	1.27	30	31.1628	0.15	0.15	0.7
2021/2022	Mendel	Start Fallow	409	4	12	90-120cm	120	3.16129	6.22222	1.37	30	38.5662	0.15	0.15	0.7
2021/2022	Mendel	Cover crop termination	111	1	12	0-10	10	2.02533	0.148197	1.32	10	2.86906	0.15	0.15	0.7
2021/2022	Mendel	Cover crop termination	111	1	12	10-30	30	1.89	0.935132	1.3	20	7.34534	0.15	0.15	0.7
2021/2022	Mendel	Cover crop termination	111	1	12	30-60	60	7.06442	1.98253	1.23	30	33.3832	0.15	0.15	0.7
2021/2022	Mendel	Cover crop termination	111	1	12	60-90	90	7.79056	1.74311	1.27	30	36.3233	0.15	0.15	0.7
2021/2022	Mendel	Cover crop termination	111	1	12	90-120	120	5.95826	1.25737	1.37	30	29.6562	0.15	0.15	0.7
2021/2022	Mendel	Cover crop termination	207	2	12	0-10	10	1.81067	0.716529	1.32	10	3.3359	0.15	0.15	0.7
2021/2022	Mendel	Cover crop termination	207	2	12	10-30	30	1.134	1.05777	1.3	20	5.6986	0.15	0.15	0.7
2021/2022	Mendel	Cover crop termination	207	2	12	30-60	60	7.10677	2.08086	1.23	30	33.9023	0.15	0.15	0.7
2021/2022	Mendel	Cover crop termination	207	2	12	60-90	90	7.10035	1.46705	1.27	30	32.6418	0.15	0.15	0.7
2021/2022	Mendel	Cover crop termination	207	2	12	90-120	120	7.29303	1.38324	1.37	30	35.6595	0.15	0.15	0.7
2021/2022	Mendel	Cover crop termination	312	3	12	0-10	10	1.09356	0.0797548	1.32	10	1.54877	0.15	0.15	0.7
2021/2022	Mendel	Cover crop termination	312	3	12	10-30	30	1.15111	0.0981129	1.3	20	3.24798	0.15	0.15	0.7
2021/2022	Mendel	Cover crop termination	312	3	12	30-60	60	3.75436	1.04915	1.23	30	17.7249	0.15	0.15	0.7
2021/2022	Mendel	Cover crop termination	312	3	12	60-90	90	5.81875	1.82581	1.27	30	29.1258	0.15	0.15	0.7
2021/2022	Mendel	Cover crop termination	312	3	12	90-120	120	7.27818	1.29861	1.37	30	35.2506	0.15	0.15	0.7
2021/2022	Mendel	Cover crop termination	409	4	12	0-10	10	0.336	0.0489548	1.32	10	0.50814	0.15	0.15	0.7
2021/2022	Mendel	Cover crop termination	409	4	12	10-30	30	0.474444	0.0666355	1.3	20	1.40681	0.15	0.15	0.7
2021/2022	Mendel	Cover crop termination	409	4	12	30-60	60	3.49129	2.67407	1.23	30	22.7502	0.15	0.15	0.7
2021/2022	Mendel	Cover crop termination	409	4	12	60-90	90	6.11683	3.66838	1.27	30	37.2817	0.15	0.15	0.7
2021/2022	Mendel	Cover crop termination	409	4	12	90-120	120	7.46058	1.80212	1.37	30	38.0697	0.15	0.15	0.7
2021/2022	Mendel	Cash crop sowing	111	1	12	0-10cm	10	9.051	2.75387	1.32	10	15.5824	0.15	0.15	0.7
2021/2022	Mendel	Cash crop sowing	111	1	12	10-30cm	30	6.81878	1.58385	1.3	20	21.8468	0.15	0.15	0.7
2021/2022	Mendel	Cash crop sowing	111	1	12	30-60cm	60	9.44844	3.48487	1.23	30	47.7239	0.15	0.15	0.7
2021/2022	Mendel	Cash crop sowing	111	1	12	60-90cm	90	8.043	5.39605	1.27	30	51.2028	0.15	0.15	0.7
2021/2022	Mendel	Cash crop sowing	111	1	12	90-120cm	120	5.92978	1.98999	1.37	30	32.5502	0.15	0.15	0.7
2021/2022	Mendel	Cash crop sowing	207	2	12	0-10cm	10	8.34322	5.32738	1.32	10	18.0452	0.15	0.15	0.7
2021/2022	Mendel	Cash crop sowing	207	2	12	10-30cm	30	7.112	3.23023	1.3	20	26.8898	0.15	0.15	0.7
2021/2022	Mendel	Cash crop sowing	207	2	12	30-60cm	60	8.23744	3.53057	1.23	30	43.424	0.15	0.15	0.7
2021/2022	Mendel	Cash crop sowing	207	2	12	60-90cm	90	7.19444	1.73248	1.27	30	34.0116	0.15	0.15	0.7
2021/2022	Mendel	Cash crop sowing	207	2	12	90-120cm	120	6.14522	1.35685	1.37	30	30.8335	0.15	0.15	0.7
2021/2022	Mendel	Cash crop sowing	312	3	12	0-10cm	10	8.52833	3.47035	1.32	10	15.8383	0.15	0.15	0.7
2021/2022	Mendel	Cash crop sowing	312	3	12	10-30cm	30	9.50133	3.50693	1.3	20	33.8215	0.15	0.15	0.7
2021/2022	Mendel	Cash crop sowing	312	3	12	30-60cm	60	10.0551	5.21127	1.23	30	56.333	0.15	0.15	0.7
2021/2022	Mendel	Cash crop sowing	312	3	12	60-90cm	90	8.25222	2.65456	1.27	30	41.5548	0.15	0.15	0.7
2021/2022	Mendel	Cash crop sowing	312	3	12	90-120cm	120	7.30333	2.21828	1.37	30	39.1338	0.15	0.15	0.7
2021/2022	Mendel	Cash crop sowing	409	4	12	0-10cm	10	1.05544	4.32905	1.32	10	7.10753	0.15	0.15	0.7
2021/2022	Mendel	Cash crop sowing	409	4	12	10-30cm	30	0.459667	2.75188	1.3	20	8.35002	0.15	0.15	0.7
2021/2022	Mendel	Cash crop sowing	409	4	12	30-60cm	60	5.02678	5.32962	1.23	30	38.2151	0.15	0.15	0.7
2021/2022	Mendel	Cash crop sowing	409	4	12	60-90cm	90	8.83244	6.58465	1.27	30	58.7391	0.15	0.15	0.7
2021/2022	Mendel	Cash crop sowing	409	4	12	90-120cm	120	8.533	4.62555	1.37	30	54.0817	0.15	0.15	0.7

## Sheet: Dataset1_Cover crop
Year	Covercrop	Rep	Site	Site_Year	OatDMkg_ha	VetchDMkg_ha	RapeDMkg_ha	CCDMkg_ha	WeedDMkg_ha	TotalDMkg_ha	percentC	FEE	NCR	CNR	ASN	LNF	NAT	DFA	BNF	DER	CEL	LIG	ADF	GCR	CEP	MIN	Oat sowing proportion	Vetch/faba sowing proportion	Rape sowing proportion
1	1	1	Mendel	Year1_Mendel	0	0	0	0	3816	3816	43.0231	35.7729	0	0	0	0	0	0	0	0	0	0	0	0	222.836	42.936	0	0	0
1	1	2	Mendel	Year1_Mendel	0	0	0	0	1596	1596	43.0231	44.9383	0	0	0	0	0	0	0	0	0	0	0	0	244.302	64.3237	0	0	0
1	1	3	Mendel	Year1_Mendel	0	0	0	0	2672	2672	43.0231	31.5639	0	0	0	0	0	0	0	0	0	0	0	0	217.576	46.028	0	0	0
1	1	4	Mendel	Year1_Mendel	0	0	0	0	1456	1456	43.1129	40.87	0	0	0	0	0	0	0	0	0	0	0	0	220.195	36.1034	0	0	0
1	1	1	Tblock	Year1_Tblock	0	0	0	0	2596	2596	43.0231	42.033	0	0	0	0	0	0	0	0	0	0	0	0	200.838	32.7709	0	0	0
1	1	2	Tblock	Year1_Tblock	0	0	0	0	1514.8	1514.8	43.4721	33.5482	0	0	0	0	0	0	0	0	0	0	0	0	186.458	38.1606	0	0	0
1	1	3	Tblock	Year1_Tblock	0	0	0	0	1640	1640	43.2027	35.9497	0	0	0	0	0	0	0	0	0	0	0	0	188.788	29.3359	0	0	0
1	1	4	Tblock	Year1_Tblock	0	0	0	0	1812	1812	43.2925	28.0403	0	0	0	0	0	0	0	0	0	0	0	0	177.202	77.9091	0	0	0
2	1	1	Mendel	Year2_Mendel	0	0	0	0	3981.9	3981.9	40.198	42.0728	0	0	0	0	0	0	0	0	0	0	0	0	138.576	38.3607	0	0	0
2	1	2	Mendel	Year2_Mendel	0	0	0	0	2796.67	2796.67	39.663	38.1104	0	0	0	0	0	0	0	0	0	0	0	0	127.687	51.3879	0	0	0
2	1	3	Mendel	Year2_Mendel	0	0	0	0	2991.9	2991.9	41.408	46.3882	0	0	0	0	0	0	0	0	0	0	0	0	127.346	56.8038	0	0	0
2	1	4	Mendel	Year2_Mendel	0	0	0	0	3225.24	3225.24	40.5355	38.1172	0	0	0	0	0	0	0	0	0	0	0	0	132.119	41.3401	0	0	0
1	2	1	Mendel	Year1_Mendel	0	0	0	0	3816	8988	43.0231	34.7258	0.626009	68.726	56.2657	0	0	0	0	0.00324151	27.6792	4.60629	32.2855	100	222.836	43.1163	0	0	0
1	2	2	Mendel	Year1_Mendel	0	0	0	0	1596	9245.6	43.0231	52.2048	0.622858	69.0737	57.5869	0	0	0	0	0.00402897	27.1911	3.73968	30.9307	100	244.302	22.2074	0	0	0
1	2	3	Mendel	Year1_Mendel	0	0	0	0	2672	8938.3	43.0231	41.0382	0.754158	57.0479	67.4089	0	0	0	0	0.00417726	27.6792	4.60629	32.2855	100	217.576	33.0975	0	0	0
1	2	4	Mendel	Year1_Mendel	0	0	0	0	1456	8905.4	43.1129	43.507	0.672226	64.1345	59.8644	0	0	0	0	0.00420938	27.1911	3.73968	30.9307	100	220.195	17.1493	0	0	0
1	2	1	Tblock	Year1_Tblock	0	0	0	0	2596	8988	43.0231	46.4694	0.702688	61.2264	63.1576	0	0	0	0	0.00501383	0	0	0	100	187.408	23.1404	0	0	0
1	2	2	Tblock	Year1_Tblock	0	0	0	0	1514.8	9245.6	43.4721	42.3039	0.641765	67.7384	59.335	0	0	0	0	0.00394679	0	0	0	100	186.458	20.3327	0	0	0
1	2	3	Tblock	Year1_Tblock	0	0	0	0	1640	8938.3	43.2027	20.0893	0.723696	59.6973	64.6861	0	0	0	0	0.00361854	0	0	0	100	155.817	89.8613	0	0	0
1	2	4	Tblock	Year1_Tblock	0	0	0	0	1812	8905.4	43.2925	43.8863	0.640714	67.5691	57.0582	0	0	0	0	0.00469978	0	0	0	100	177.202	45.5032	0	0	0
2	2	1	Mendel	Year2_Mendel	9241.4	0	0	9241.4	0	9241.4	41.408	43.7282	2.40996	17.182	222.714	0	0	0	0	0.00892117	28.5472	3.81161	32.3588	100	139.236	175.791	0	0	0
2	2	2	Mendel	Year2_Mendel	9281.3	0	0	9281.3	0	9281.3	42.358	41.9959	2.22839	19.0083	206.824	0	0	0	0	0.0115339	29.4732	4.27435	33.7475	100	133.756	66.3012	0	0	0
2	2	3	Mendel	Year2_Mendel	9261	0	0	9261	0	9261	42.238	26.3671	2.38352	17.7208	220.738	0	0	0	0	0.00969976	28.5472	3.81161	32.3588	100	135.134	80.1735	0	0	0
2	2	4	Mendel	Year2_Mendel	9278.5	0	0	9278.5	0	9278.5	42.333	35.898	2.21275	19.1314	205.31	0	0	0	0	0.0115206	29.4732	4.27435	33.7475	100	124.599	1.28642	0	0	0
1	3	1	Mendel	Year1_Mendel	4762.8	0	0	4762.8	123.6	4886.4	37.5451	11.6565	3.25516	11.534	159.06	0	7.69	0	0	0.00495315	25.0616	3.76614	28.8278	94	162.524	56.6639	1	0	0
1	3	2	Mendel	Year1_Mendel	4909.8	0	0	4909.8	214	5123.8	34.8509	31.9717	3.12911	11.1376	160.329	0	7.46	0	0	0.00785518	23.7604	4.70052	28.4609	95	190.445	91.2579	1	0	0
1	3	3	Mendel	Year1_Mendel	4792.9	0	0	4792.9	1067.6	5860.5	39.6105	24.7074	3.29718	12.0135	193.231	0	6.17	0	0	0.00770263	20.2082	4.95113	25.1594	96	158.688	51.469	1	0	0
1	3	4	Mendel	Year1_Mendel	5278.7	0	0	5278.7	328	5606.7	39.4309	19.2546	3.27617	12.0357	183.685	0	7.11	0	0	0.0100563	24.3581	5.74483	30.1029	96	159.656	80.1069	1	0	0
1	3	1	Tblock	Year1_Tblock	5502	0	0	5502	281.6	5783.6	37.0062	33.1308	3.79086	9.76195	219.248	0	7.69	0	0	0.00765093	0	0	0	96	163.021	67.0757	1	0	0
1	3	2	Tblock	Year1_Tblock	3978.8	0	0	3978.8	675.2	4654	39.6105	14.663	3.70683	10.6858	172.516	0	7.46	0	0	0.0116858	0	0	0	90	144.897	32.7856	1	0	0
1	3	3	Tblock	Year1_Tblock	2051	0	0	2051	438.4	2489.4	41.4964	21.3597	4.06397	10.2108	101.168	0	7.43	0	0	0.00274776	0	0	0	93	153.959	58.7977	1	0	0
1	3	4	Tblock	Year1_Tblock	2380.7	0	0	2380.7	1136	3516.7	42.2148	14.7359	4.28455	9.8528	150.675	0	7.11	0	0	0.0117116	0	0	0	93	149.778	84.7129	1	0	0
2	3	1	Mendel	Year2_Mendel	4998	0	0	4998	0	4998	38.942	41.1867	4.02277	9.6804	201.058	0	7.59	0	0	0.0136433	27.4889	3.40228	30.8912	93.9591	122.08	120.074	1	0	0
2	3	2	Mendel	Year2_Mendel	3738	0	0	3738	0	3738	39.017	29.3636	2.99623	13.022	111.999	0	6.87	0	0	0.0130398	29.1822	3.86204	33.0442	88.1588	116.194	56.8512	1	0	0
2	3	3	Mendel	Year2_Mendel	3689	0	0	3689	31	3720	39.687	25.4945	3.31224	11.9819	123.215	0	7.59	0	0	0.0131382	27.3454	3.87613	31.2215	70.4377	120.784	63.2269	1	0	0
2	3	4	Mendel	Year2_Mendel	4088	0	0	4088	0	4088	38.893	34.8324	4.05346	9.59502	165.705	0	6.87	0	0	0.0150384	28.8987	3.534	32.4327	97.0228	119.802	43.1477	1	0	0
1	4	1	Mendel	Year1_Mendel	0	1883.7	0	1883.7	1912	3795.7	28.2953	25.2152	2.5619	11.0447	97.2419	48.2584	6.71672	11.5591	33.9	0.0121516	15.1794	5.31628	20.4957	35	190.573	32.8314	0	1	0
1	4	2	Mendel	Year1_Mendel	0	2111.2	0	2111.2	868	2979.2	33.2345	22.0243	3.39171	9.79873	101.046	71.6058	3.30178	50.7719	36.3556	0.0192398	18.255	6.59352	24.8485	32	193.504	51.8466	0	1	0
1	4	3	Mendel	Year1_Mendel	0	2108	0	2108	1244	3352	37.4553	17.7026	4.11649	9.09884	137.985	86.7756	3.61792	36.9866	32.0953	0.0104423	21.2594	4.60453	25.864	15	187.701	101.656	0	1	0
1	4	4	Mendel	Year1_Mendel	0	2331	0	2331	680	3011	27.3074	19.2528	2.70895	10.0804	81.5665	63.1457	2.9489	53.0752	33.5147	0.0305874	15.7949	6.33447	22.1294	37	178.124	54.0967	0	1	0
1	4	1	Tblock	Year1_Tblock	0	374.5	0	374.5	468	842.5	38.8921	19.988	4.12699	9.42384	34.7699	15.4556	4.38	39.3112	6.07577	0.0231292	0	0	0	24	170.898	29.9129	0	1	0
1	4	2	Tblock	Year1_Tblock	0	919.1	0	919.1	976.8	1895.9	37.6349	16.9945	4.21102	8.93722	79.8368	38.7035	3.71	45.7875	17.7214	0.00645306	0	0	0	58	167.055	31.9863	0	1	0
1	4	3	Tblock	Year1_Tblock	0	291.9	0	291.9	1064	1355.9	38.4431	26.7763	4.38959	8.75778	59.5185	12.8132	3.64	46.4461	5.95124	0.0157241	0	0	0	45	158.239	47.1728	0	1	0
1	4	4	Tblock	Year1_Tblock	0	107.8	0	107.8	287.6	395.4	40.6882	24.7288	5.05134	8.05492	19.973	5.44535	2.82167	54.6981	2.9785	0.0219524	0	0	0	37	141.788	61.0989	0	1	0
2	4	1	Mendel	Year2_Mendel	0	3654	0	3654	0	3654	43.148	34.8346	3.14196	13.7328	114.807	114.807	2.09308	69.1436	79.3819	0.00935843	34.1508	12.3537	46.5045	75.5061	116.755	61.5687	0	1	0
2	4	2	Mendel	Year2_Mendel	0	2632	0	2632	61	2693	44.061	29.6648	2.87536	15.3237	77.4333	75.6794	2.54679	59.7955	45.2528	0.0109532	35.2212	11.3172	46.5384	70.5508	124.638	119.762	0	1	0
2	4	3	Mendel	Year2_Mendel	0	2373	0	2373	0	2373	43.27	35.7959	3.20067	13.519	75.9519	75.9519	3.68491	49.1206	37.308	0.0105329	33.8229	13.0774	46.9003	64.46	122.442	63.8842	0	1	0
2	4	4	Mendel	Year2_Mendel	0	3556	0	3556	31	3587	43.774	26.0159	3.10909	14.0793	111.523	110.559	1.21269	78.2478	86.5103	0.0130106	31.7612	8.44453	40.2058	77.0071	115.725	32.1993	0	1	0
1	5	1	Mendel	Year1_Mendel	0	0	8013.6	8013.6	298.4	8312	34.8509	9.48897	3.70683	9.40181	308.112	0	0	0	0	0.0124906	26.294	4.93937	31.2334	67	139.031	51.8817	0	0	1
1	5	2	Mendel	Year1_Mendel	0	0	6801.2	6801.2	554.4	7355.6	34.4019	11.4988	3.84338	8.95095	282.704	0	0	0	0	0.00797782	22.4445	4.08082	26.5253	66	171.645	76.7926	0	0	1
1	5	3	Mendel	Year1_Mendel	0	0	4326.7	4326.7	832.8	5159.5	36.647	6.55744	4.16901	8.79035	215.1	0	0	0	0	0.0168159	23.4578	4.6875	28.1453	72	144.664	60.3564	0	0	1
1	5	4	Mendel	Year1_Mendel	0	0	6048	6048	344	6392	35.8388	8.40232	3.49675	10.2492	223.512	0	0	0	0	0.0107137	24.5927	3.87427	28.467	70	155.36	52.9114	0	0	1
1	5	1	Tblock	Year1_Tblock	0	0	5655.3	5655.3	620	6275.3	33.8631	17.381	4.10598	8.24726	257.663	0	0	0	0	0.0120463	0	0	0	69	147.402	58.2342	0	0	1
1	5	2	Tblock	Year1_Tblock	0	0	7004.2	7004.2	264	7268.2	34.5815	15.2359	4.4106	7.84055	320.571	0	0	0	0	0.0106526	0	0	0	68	138.001	77.8671	0	0	1
1	5	3	Tblock	Year1_Tblock	0	0	5301.1	5301.1	904	6205.1	34.7611	27.3808	4.34758	7.99552	269.771	0	0	0	0	0.00736793	0	0	0	68	138.707	43.0884	0	0	1
1	5	4	Tblock	Year1_Tblock	0	0	8279.6	8279.6	1778.4	10058	34.2223	14.5813	4.27405	8.007	429.884	0	0	0	0	0.00979702	0	0	0	66	138.545	47.0162	0	0	1
2	5	1	Mendel	Year2_Mendel	0	0	5558	5558	0	5558	37.906	41.8107	4.20928	9.00534	233.952	116.976	0	0	0	0.0176782	23.8769	4.09494	27.9719	96.8406	122.497	92.4779	0	0	1
2	5	2	Mendel	Year2_Mendel	0	0	5105.8	5105.8	0	5105.8	37.012	34.1896	4.2078	8.79605	214.842	107.421	0	0	0	0.0169432	30.1866	4.71004	34.8966	95.7317	124.067	119.279	0	0	1
2	5	3	Mendel	Year2_Mendel	0	0	4697	4697	0	4697	37.365	23.5345	3.97802	9.39287	186.848	93.4238	0	0	0	0.0210264	27.9619	3.52119	31.4831	97.8273	115.577	14.8486	0	0	1
2	5	4	Mendel	Year2_Mendel	0	0	5488	5488	0	5488	32.937	38.1241	4.03484	8.16314	221.432	110.716	0	0	0	0.0212252	27.2832	3.90173	31.185	98.0321	118.474	54.7447	0	0	1
1	6	1	Mendel	Year1_Mendel	4012.4	651	0	4663.4	258	4921.4	37.9043	38.2353	3.16062	11.9927	155.547	73.6963	4.04	43.3492	8.91938	0.00987002	23.6821	3.98254	27.6646	86	168.254	73.2231	0.5	0.5	0
1	6	2	Mendel	Year1_Mendel	5718.3	207.2	0	5925.5	706.8	6632.3	33.4141	22.2631	2.69845	12.3827	178.969	79.9483	3.43374	49.1607	2.74866	0.00934471	23.5679	4.76671	28.3346	90	187.618	86.1978	0.5	0.5	0
1	6	3	Mendel	Year1_Mendel	4031.3	333.2	0	4364.5	420	4784.5	39.3411	20.9404	3.53877	11.1172	169.312	77.2248	3.73687	35.2628	4.15789	0.0108345	20.2885	4.92467	25.2132	83	167.491	70.2797	0.5	0.5	0
1	6	4	Mendel	Year1_Mendel	5021.8	156.1	0	5177.9	16	5193.9	40.1494	17.8324	3.3707	11.9113	175.071	87.2658	3.73687	43.0246	2.26381	0.00896667	24.0999	5.76261	29.8625	87	156.867	66.0861	0.5	0.5	0
1	6	1	Tblock	Year1_Tblock	3626	547.4	0	4173.4	645.2	4818.6	38.7125	16.6596	4.03246	9.60023	194.308	22.0737	3.32	51.9002	11.4563	0.00920194	0	0	0	96	151.979	41.0355	0.5	0.5	0
1	6	2	Tblock	Year1_Tblock	3421.6	770	0	4191.6	1007.2	5198.8	38.2635	18.1325	4.06397	9.4153	211.278	31.2926	2.05	66.0562	20.6707	0.00799551	0	0	0	89	164.007	27.3176	0.5	0.5	0
1	6	3	Tblock	Year1_Tblock	2100	224	0	2324	1200	3524	41.227	48.2111	4.00094	10.3043	140.993	8.96211	2.685	58.1495	5.21143	0.0103835	0	0	0	74	150.283	75.5548	0.5	0.5	0
1	6	4	Tblock	Year1_Tblock	1723.4	154.7	0	1878.1	1128	3006.1	39.0717	26.5801	3.83288	10.1938	115.22	5.92947	2.3675	60.4911	3.5868	0.0117411	0	0	0	91	164.989	67.6568	0.5	0.5	0
2	6	1	Mendel	Year2_Mendel	2702	1407	0	4109	0	4109	42.248	27.8539	2.86001	14.772	117.518	40.2404	0.667701	87.0729	35.0385	0.00830558	29.7701	6.46742	36.2375	89.3864	114.035	68.4173	0.5	0.5	0
2	6	2	Mendel	Year2_Mendel	2324.7	1246	0	3570.7	1	3571.7	39.869	39.6121	3.77933	10.5492	134.986	47.0904	0.811002	83.8036	39.4634	0.0152563	31.2895	6.46353	37.753	94.0728	115.58	28	0.5	0.5	0
2	6	3	Mendel	Year2_Mendel	3738	1183	0	4921	1	4922	39.821	28.0145	3.41669	11.6549	168.169	40.4194	1.19109	80.4894	32.5333	0.0129376	28.9026	6.08809	34.9907	93.3888	110.89	24.4509	0.5	0.5	0
2	6	4	Mendel	Year2_Mendel	3871	1029	0	4900	0	4900	39.723	20.856	3.70913	10.7095	181.748	38.167	0.288567	91.0295	34.7432	0.0149084	29.4998	4.56522	34.0651	93.6047	113.442	99.8868	0.5	0.5	0
1	7	1	Mendel	Year1_Mendel	1075.2	0	6246.1	7321.3	376	7697.3	34.5815	2.47307	3.72784	9.27656	286.943	0	0	0	0	0.01191	26.113	4.76707	30.8801	66	145.147	58.2919	0.5	0	0.5
1	7	2	Mendel	Year1_Mendel	1210.3	0	2793	4003.3	1416.4	5419.7	37.1858	27.5475	3.71734	10.0034	201.468	0	0	0	0	0.0178033	22.8423	4.26817	27.1105	70	160.884	81.8212	0.5	0	0.5
1	7	3	Mendel	Year1_Mendel	1471.4	0	4197.9	5669.3	1544	7213.3	35.2102	13.5983	3.40222	10.3492	245.412	0	0	0	0	0.0119502	22.6144	4.75592	27.3703	72	158.475	146.771	0.5	0	0.5
1	7	4	Mendel	Year1_Mendel	990.5	0	5379.5	6370	24	6394	35.3898	22.5573	3.47574	10.1819	222.239	0	0	0	0	0.00949332	24.5562	4.16513	28.7214	70	188.549	50.6363	0.5	0	0.5
1	7	1	Tblock	Year1_Tblock	1066.1	0	4834.2	5900.3	660.8	6561.1	36.9164	15.2111	4.148	8.89981	272.154	0	0	0	0	0.0085175	0	0	0	60	133.235	34.2607	0.5	0	0.5
1	7	2	Tblock	Year1_Tblock	1183	0	3311	4494	648.8	5142.8	37.9043	20.7415	4.36858	8.67656	224.668	0	0	0	0	0.00652271	0	0	0	61	154.84	52.9147	0.5	0	0.5
1	7	3	Tblock	Year1_Tblock	1124.55	0	4072.6	5197.15	654.8	5851.95	37.9941	12.2322	3.84338	9.88558	224.913	0	0	0	0	0.00652271	0	0	0	73	136.695	59.5907	0.5	0	0.5
1	7	4	Tblock	Year1_Tblock	1778	0	1862	3640	680	4320	37.9941	12.2322	3.84338	9.88558	166.034	0	0	0	0	0.00922686	0	0	0	65	136.695	65.5016	0.5	0	0.5
2	7	1	Mendel	Year2_Mendel	3129	0	3052	6181	0	6181	38.885	47.6191	4.50103	8.63912	278.209	139.104	0	0	0	0.0127474	25.7054	3.74429	29.4497	88.5778	118.733	48.2428	0.5	0	0.5
2	7	2	Mendel	Year2_Mendel	3206	0	2079	5285	2	5287	36.244	39.2406	4.12711	8.78193	218.2	109.059	0	0	0	0.0178365	29.5773	4.19562	33.7729	95.0786	123.801	105.756	0.5	0	0.5
2	7	3	Mendel	Year2_Mendel	2233	0	2079	4312	0	4312	38.393	26.0814	3.67201	10.4556	158.337	79.1685	0	0	0	0.0216346	27.6426	3.705	31.3476	95.4965	120.498	53.0406	0.5	0	0.5
2	7	4	Mendel	Year2_Mendel	3647	0	1386	5033	0	5033	37.434	31.8342	4.20641	8.89927	211.709	105.854	0	0	0	0.0158411	28.4538	3.63527	32.0891	97.6717	115.131	77.4534	0.5	0	0.5
1	8	1	Mendel	Year1_Mendel	0	31.5	7442.4	7473.9	161.6	7635.5	31.5282	22.8738	2.71946	11.5936	207.644	101.625	4.35081	39.6578	0.33972	0.00735295	26.2472	4.94096	31.1881	62	176.116	92.4613	0	0.5	0.5
1	8	2	Mendel	Year1_Mendel	0	441.7	5083.4	5525.1	280	5805.1	36.5572	16.6191	3.81187	9.59036	221.283	105.305	3.03817	53.9906	9.09042	0.0105268	22.1096	4.2817	26.3913	59	165.441	173.703	0	0.5	0.5
1	8	3	Mendel	Year1_Mendel	0	320.6	2210.6	2531.2	931.2	3462.4	37.6349	11.5898	3.71734	10.1241	128.709	47.0466	3.69449	35.8769	4.27573	0.0145591	23.1794	4.67699	27.8563	55	147.525	59.7037	0	0.5	0.5
1	8	4	Mendel	Year1_Mendel	0	331.8	2276.4	2608.2	80	2688.2	32.7855	13.7556	3.44423	9.51895	92.5878	44.9162	3.69449	43.5651	4.97861	0.0175116	23.4735	4.18724	27.6608	61	163.547	47.6753	0	0.5	0.5
1	8	1	Tblock	Year1_Tblock	0	42	6559	6601	100	6701	36.7368	22.3537	4.4001	8.3491	294.85	1.84804	2.3598	63.304	1.16988	0.00941475	0	0	0	71	135.356	40.1746	0	0.5	0.5
1	8	2	Tblock	Year1_Tblock	0	306.6	3989.3	4295.9	130.8	4426.7	37.7247	35.5652	4.20052	8.98095	185.944	12.8788	2.68	58.3639	7.51656	0.0223383	0	0	0	65	131.989	83.2651	0	0.5	0.5
1	8	3	Tblock	Year1_Tblock	0	348.6	1612.8	1961.4	428	2389.4	38.2635	18.6637	4.26354	8.97457	101.873	14.8627	2.5199	60.1728	8.94331	0.0179031	0	0	0	58	145.299	65.9831	0	0.5	0.5
1	8	4	Tblock	Year1_Tblock	0	258.3	2683.8	2942.1	776	3718.1	36.5572	24.8741	4.01145	9.11322	149.15	10.3616	2.59995	57.5261	5.96061	0.0200039	0	0	0	64	127.595	55.8465	0	0.5	0.5
2	8	1	Mendel	Year2_Mendel	0	1148	2947	4095	0	4095	39.663	35.398	2.85298	13.9023	116.83	38.5538	1.50941	76.4854	29.488	0.0141161	26.7571	6.41022	33.1674	78.4333	121.363	3.4434	0	0.5	0.5
2	8	2	Mendel	Year2_Mendel	0	1680	3241	4921	0	4921	39.243	38.1121	3.84061	10.2179	188.996	62.3688	0.194638	92.3287	57.5842	0.0155645	31.9054	6.96568	38.871	95.0022	124.607	22.4079	0	0.5	0.5
2	8	3	Mendel	Year2_Mendel	0	1176	1372	2548	0	2548	39.086	19.7255	3.78051	10.3388	96.3275	31.7881	2.02547	69.9941	22.2498	0.0126916	30.667	7.93175	38.5987	94.3584	121.131	4.35384	0	0.5	0.5
2	8	4	Mendel	Year2_Mendel	0	1596	4081	5677	0	5677	37.281	34.0997	3.93426	9.47599	223.348	73.7048	0.764802	84.4426	62.2382	0.0153951	28.5422	5.17887	33.721	95.5691	118.733	153.764	0	0.5	0.5
1	9	1	Mendel	Year1_Mendel	1227.8	123.2	5314.4	6665.4	1344	8009.4	36.3776	22.8386	3.6333	10.0123	291.006	79.9175	4.9	33.1354	1.48322	0.00711832	25.8615	4.73022	30.5918	67	158.695	54.9201	0.333333	0.333333	0.333333
1	9	2	Mendel	Year1_Mendel	1204	161	3682	5047	517.2	5564.2	36.8266	15.9944	3.59129	10.2544	199.826	59.8133	4	42.2466	2.44269	0.0117327	22.6248	4.30881	26.9336	74	172.768	106.289	0.333333	0.333333	0.333333
1	9	3	Mendel	Year1_Mendel	706.3	44.8	6161.4	6912.5	100	7012.5	35.1204	9.78407	3.65431	9.61066	256.259	83.3594	4.19816	28.5773	0.467849	0.00657575	23.1115	4.7139	27.8254	66	152.469	86.1685	0.333333	0.333333	0.333333
1	9	4	Mendel	Year1_Mendel	1260	184.1	4813.9	6258	0	6258	34.4019	20.4794	3.15012	10.9208	197.135	65.0544	4.36605	34.9993	2.02974	0.00732285	24.2867	4.32327	28.6099	69	182.025	55.008	0.333333	0.333333	0.333333
1	9	1	Tblock	Year1_Tblock	1340.5	347.9	4488.4	6176.8	424	6600.8	38.2635	25.7509	4.16901	9.17808	275.188	14.504	6.03197	19.6916	2.85607	0.00750429	0	0	0	63	160.112	28.5352	0.333333	0.333333	0.333333
1	9	2	Tblock	Year1_Tblock	1603	205.1	2205	4013.1	749.6	4762.7	38.2635	10.195	3.95893	9.66511	188.552	8.11976	6.69574	9.33165	0.757708	0.0106266	0	0	0	64	127.824	38.3151	0.333333	0.333333	0.333333
1	9	3	Tblock	Year1_Tblock	606.9	305.2	2278.5	3190.6	0	3190.6	38.8921	37.526	4.148	9.37611	132.346	12.6597	6	17.5245	2.21855	0.0160084	0	0	0	67	161.424	61.009	0.333333	0.333333	0.333333
1	9	4	Tblock	Year1_Tblock	678.3	92.4	4509.4	5280.1	1424.4	6704.5	36.2878	24.3671	4.03246	8.99893	270.356	3.72599	6.34787	9.72106	0.362206	0.0119269	0	0	0	68	165.801	84.0407	0.333333	0.333333	0.333333
2	9	1	Mendel	Year2_Mendel	2373	784	1365	4522	0	4522	39.599	40.7947	3.5638	11.1114	161.155	24.1733	1.71261	73.9294	17.8712	0.0155051	27.5536	5.16332	32.7169	91.072	115.077	55.8902	0.333333	0.333333	0.333333
2	9	2	Mendel	Year2_Mendel	1589	777	1442	3808	0	3808	38.413	36.1869	3.3163	11.5831	126.285	18.9427	0.323925	90.5405	17.1508	0.0191084	30.7947	5.70434	36.4991	94.3696	122.038	29.8422	0.333333	0.333333	0.333333
2	9	3	Mendel	Year2_Mendel	2737	665	2086	5488	0	5488	38.698	35.0009	3.90298	9.915	214.195	32.1293	0.230276	92.5751	29.7437	0.0140227	28.3646	4.85616	33.2208	97.208	120.769	105.099	0.333333	0.333333	0.333333
2	9	4	Mendel	Year2_Mendel	2464	711.2	2198	5373.2	0	5373.2	37.286	39.5796	3.9998	9.32197	214.917	32.2376	0.605476	86.6463	27.9326	0.0198579	28.6168	4.33439	32.9511	96.7361	123.375	91.8383	0.333333	0.333333	0.333333
1	10	1	Mendel	Year1_Mendel	1589	70	5789.7	7448.7	816	8264.7	35.0306	8.25649	3.52826	9.92855	291.6	39.4215	4	43.8242	1.08236	0.00925626	25.9266	4.69263	30.6193	67	151.796	88.6014	0.7	0.15	0.15
1	10	2	Mendel	Year1_Mendel	1656.2	177.8	7289.1	9123.1	452	9575.1	37.3654	25.3388	3.40222	10.9827	325.766	46.5581	4.47685	36.4243	2.20336	0.0107835	22.6017	4.24229	26.844	71	175.874	108.414	0.7	0.15	0.15
1	10	3	Mendel	Year1_Mendel	3518.2	144.9	767.2	4430.3	444	4874.3	37.7247	23.7186	3.43373	10.9865	167.37	22.8187	4.28097	27.3773	1.36215	0.0118476	20.8054	4.89414	25.6995	83	180.662	78.7213	0.7	0.15	0.15
1	10	4	Mendel	Year1_Mendel	2898.7	42	1840.3	4781	140	4921	38.7125	17.6726	3.51776	11.0049	173.109	25.2276	4.25261	36.4463	0.53848	0.0113	24.3732	5.02999	29.4032	87	163.826	99.3026	0.7	0.15	0.15
1	10	1	Tblock	Year1_Tblock	2002	371	3087	5460	745.2	6205.2	38.4431	23.6986	3.95893	9.71048	245.659	14.6876	6.92681	9.06405	1.33129	0.00864268	0	0	0	72	157.326	57.2406	0.7	0.15	0.15
1	10	2	Tblock	Year1_Tblock	2037	147	2030	4214	1244	5458	37.8145	11.8653	4.1585	9.09329	226.971	6.113	6.4251	12.6361	0.772445	0.00983129	0	0	0	77	123.728	41.9185	0.7	0.15	0.15
1	10	3	Tblock	Year1_Tblock	2019.5	259	2558.5	4837	994.6	5831.6	38.1288	4.66324	4.05872	9.40188	236.688	10.5121	6.67595	9.24075	0.971395	0.0113826	0	0	0	62	131.187	52.222	0.7	0.15	0.15
1	10	4	Tblock	Year1_Tblock	1400.7	108.5	1764	3273.2	716	3989.2	40.1494	8.79759	3.93792	10.1956	157.092	4.27264	6.55053	7.13611	0.304901	0.0113826	0	0	0	71	131.187	60.4922	0.7	0.15	0.15
2	10	1	Mendel	Year2_Mendel	3199	322	994	4515	0	4515	37.895	29.1512	3.42857	11.0527	154.8	108.36	2.9367	58.5321	13.5911	0.0124915	27.1688	4.19317	31.362	88.371	119.246	107.809	0.7	0.15	0.15
2	10	2	Mendel	Year2_Mendel	4291	238	707.7	5236.7	0	5236.7	38.828	20.5336	3.55361	10.9264	186.092	130.264	0.185006	92.4619	25.8096	0.0134855	29.5924	4.31547	33.9078	91.5012	120.88	54.2525	0.7	0.15	0.15
2	10	3	Mendel	Year2_Mendel	3514	168	196	3878	0	3878	39.023	34.9923	3.5542	10.9794	137.832	96.4823	1.41756	77.6408	16.0521	0.0152692	27.6572	4.2568	31.914	89.9295	117.516	99.5653	0.7	0.15	0.15
2	10	4	Mendel	Year2_Mendel	3493	308	469	4270	0	4270	39.591	31.2344	4.13988	9.56331	176.773	123.741	0.0437566	94.4155	25.0352	0.0173609	28.9277	3.9286	32.8563	94.4075	123.956	12.0958	0.7	0.15	0.15
1	11	1	Mendel	Year1_Mendel	1674.4	624.4	3348.8	5647.6	0	5647.6	37.0062	34.0008	3.24466	11.4053	183.245	128.272	3.72658	47.0715	9.53652	0.010803	24.6998	4.6332	29.333	71	204.749	49.1081	0.15	0.7	0.15
1	11	2	Mendel	Year1_Mendel	1379.7	429.8	2623.6	4433.1	20	4453.1	37.0062	18.7557	3.3707	10.9788	150.101	104.599	4.5673	35.3199	5.1169	0.0130426	22.4479	4.5173	26.9652	69	175.322	28.3972	0.15	0.7	0.15
1	11	3	Mendel	Year1_Mendel	1029	488.6	4447.1	5964.7	432	6396.7	32.3364	18.1851	2.5619	12.6221	163.877	106.967	4.18216	28.8093	3.60618	0.0097143	22.7171	4.72618	27.4433	68	169.531	77.0458	0.15	0.7	0.15
1	11	4	Mendel	Year1_Mendel	2109.8	340.2	2056.6	4506.6	491.6	4998.2	34.7611	32.2866	3.53877	9.82295	176.875	111.635	4.15868	37.6444	4.53197	0.0115104	23.8187	4.93571	28.7544	69	183.411	38.38	0.15	0.7	0.15
1	11	1	Tblock	Year1_Tblock	382.9	420.7	5571.3	6374.9	660	7034.9	37.3654	7.55185	3.66482	10.1957	257.816	15.4179	6.69323	11.8382	1.8252	0.0142481	0	0	0	70	136.295	45.5597	0.15	0.7	0.15
1	11	2	Tblock	Year1_Tblock	707	760.2	2653	4120.2	680	4800.2	36.198	17.0025	3.23415	11.1924	155.246	24.586	6.9	6.83761	1.6811	0.0106458	0	0	0	63	131.066	39.9921	0.15	0.7	0.15
1	11	3	Tblock	Year1_Tblock	667.8	232.4	2826.6	3726.8	1592	5318.8	36.7368	21.1598	3.85389	9.53241	204.981	8.95644	6.79661	7.7621	0.695207	0.0304901	0	0	0	68	161.955	122.205	0.15	0.7	0.15
1	11	4	Tblock	Year1_Tblock	261.8	19.46	5496.4	5777.66	1110.4	6888.06	37.4553	41.5683	4.30556	8.69928	296.57	0.837862	6.84831	3.33793	0.0279672	0.0116545	0	0	0	70	168.255	74.9721	0.15	0.7	0.15
2	11	1	Mendel	Year2_Mendel	1127	1953	1253	4333	3	4336	40.332	32.5486	3.77665	10.6793	163.756	24.5463	1.59058	75.4644	18.5237	0.0096703	29.4471	7.63724	37.0843	91.8722	115.002	66.2476	0.15	0.7	0.15
2	11	2	Mendel	Year2_Mendel	756	1484	1316	3556	0	3556	41.253	32.4782	4.00287	10.3059	142.342	21.3513	1.54879	73.5991	15.7143	0.0154139	32.0741	7.28707	39.3612	95.7559	115.464	67.0828	0.15	0.7	0.15
2	11	3	Mendel	Year2_Mendel	1316	2541	1227.8	5084.8	3	5087.8	40.262	36.0305	4.02267	10.0088	204.665	30.6817	1.66232	74.562	22.8769	0.0121161	30.7312	8.38852	39.1198	87.7098	118.472	23.2656	0.15	0.7	0.15
2	11	4	Mendel	Year2_Mendel	1064	1281	882	3227	45	3272	40.198	28.4548	3.8417	10.4636	125.7	18.5957	0.606281	86.6351	16.1104	0.0157714	29.5935	5.58381	35.1773	95.7731	121.197	82.3324	0.15	0.7	0.15
1	12	1	Mendel	Year1_Mendel	992.6	41.3	5160.4	6194.3	238	6432.3	35.8388	8.36745	3.50726	10.2185	225.597	32.5875	6.28	16.7458	0.242563	0.00735295	26.0224	4.75388	30.7763	65	154.617	59.3291	0.15	0.15	0.7
1	12	2	Mendel	Year1_Mendel	290.5	19.6	5887.7	6197.8	137.2	6335	34.1325	28.5711	3.40222	10.0324	215.53	31.6294	6.13	16.2393	0.108289	0.010302	22.4929	4.11781	26.6108	71	190.674	41.9659	0.15	0.15	0.7
1	12	3	Mendel	Year1_Mendel	1120	35.7	3499.3	4655	1466.4	6121.4	38.0839	6.80713	4.00094	9.51872	244.914	27.9366	5.52289	9.37837	0.133955	0.0117641	22.6591	4.75029	27.4094	73	143.196	99.7833	0.15	0.15	0.7
1	12	4	Mendel	Year1_Mendel	2009	102.2	4593.4	6704.6	732	7436.6	37.5451	16.4158	3.70683	10.1286	275.662	37.2792	5.97763	14.4435	0.547174	0.0102084	24.3883	4.47227	28.8606	70	172.908	66.477	0.15	0.15	0.7
1	12	1	Tblock	Year1_Tblock	392	63	6405	6860	236	7096	36.8266	19.5493	4.24254	8.68033	301.05	2.6728	6.5793	13.1912	0.352575	0.0106337	0	0	0	65	131.348	36.6683	0.15	0.15	0.7
1	12	2	Tblock	Year1_Tblock	1379	154	1624	3157	439.2	3596.2	35.9286	15.1373	4.03246	8.90985	145.015	6.20998	6.37025	13.3058	0.82629	0.0121075	0	0	0	78	142.415	51.1709	0.15	0.15	0.7
1	12	3	Tblock	Year1_Tblock	406	119	5046.3	5571.3	976.8	6548.1	36.4674	12.599	4.29506	8.49056	281.245	5.11112	6.47477	11.7062	0.598317	0.012992	0	0	0	63	141.328	46.7011	0.15	0.15	0.7
1	12	4	Tblock	Year1_Tblock	407.4	112	4568.9	5088.3	0	5088.3	36.2878	14.7014	3.8749	9.36485	197.166	4.33988	6.42251	8.76896	0.380563	0.0117486	0	0	0	66	151.103	60.3583	0.15	0.15	0.7
2	12	1	Mendel	Year2_Mendel	574	455	3325	4354	2	4356	37.508	34.0927	4.00485	9.36565	174.451	26.1557	1.47705	76.8924	20.1117	0.0146473	25.4268	4.86668	30.2934	86.2233	119.869	42.248	0.15	0.15	0.7
2	12	2	Mendel	Year2_Mendel	826	140	3815	4781	0	4781	36.804	45.4995	4.17532	8.81464	199.622	29.9433	1.97219	67.7429	20.2845	0.0141383	30.1605	4.757	34.9175	95.7324	117.857	194.255	0.15	0.15	0.7
2	12	3	Mendel	Year2_Mendel	1673	182	599.2	2454.2	0	2454.2	40.884	4.91665	3.2669	12.5146	80.1763	12.0264	0.811192	85.268	10.2547	0.0176802	27.9763	4.47182	32.4481	98.2702	119.319	3.72982	0.15	0.15	0.7
2	12	4	Mendel	Year2_Mendel	812	413	2510.9	3735.9	0	3735.9	37.628	32.38	4.03227	9.33172	150.642	22.5962	1.93494	68.2582	15.4238	0.0175026	28.1294	4.32401	32.4534	91.5719	116.909	17.5019	0.15	0.15	0.7
